# Supplementary material for: Atlantic cod (Gadus morhua) larvae are attracted by low-frequency noise simulating that of operating offshore wind farms
Source: Commun Biol. 2023 Apr 12;6:353. doi: 10.1038/s42003-023-04728-y (PMC10097813; doi:10.1038/s42003-023-04728-y)
Supplement: Supplementary file 3 — Supplementary Data 1 [file 42003_2023_4728_MOESM3_ESM.xlsx]

## Sheet: Figure 1
timesDate	tx_lon	tx_lat	rx_lon	rx_lat	chamber	INFO
2021-06-14 11:17:00	5.289093	60.087025	5.290627	60.086868	A	tx=CBASS; rx = chamber
2021-06-14 11:17:00	5.289095	60.087025	5.290630	60.086867	A
2021-06-14 11:17:00	5.289096	60.087024	5.290632	60.086867	A
2021-06-14 11:17:00	5.289098	60.087024	5.290635	60.086867	A
2021-06-14 11:17:00	5.289100	60.087024	5.290640	60.086867	A
2021-06-14 11:17:00	5.289102	60.087024	5.290642	60.086867	A
2021-06-14 11:17:00	5.289104	60.087024	5.290643	60.086865	A
2021-06-14 11:17:00	5.289106	60.087023	5.290647	60.086865	A
2021-06-14 11:17:00	5.289108	60.087023	5.290652	60.086865	A
2021-06-14 11:17:00	5.289110	60.087023	5.290655	60.086863	A
2021-06-14 11:17:00	5.289112	60.087023	5.290658	60.086863	A
2021-06-14 11:17:00	5.289114	60.087022	5.290660	60.086863	A
2021-06-14 11:17:00	5.289116	60.087022	5.290662	60.086862	A
2021-06-14 11:17:00	5.289118	60.087022	5.290665	60.086862	A
2021-06-14 11:17:00	5.289120	60.087021	5.290668	60.086862	A
2021-06-14 11:17:00	5.289122	60.087021	5.290672	60.086862	A
2021-06-14 11:17:00	5.289123	60.087020	5.290678	60.086860	A
2021-06-14 11:17:00	5.289125	60.087020	5.290683	60.086860	A
2021-06-14 11:17:00	5.289127	60.087019	5.290688	60.086858	A
2021-06-14 11:17:00	5.289129	60.087018	5.290692	60.086858	A
2021-06-14 11:17:00	5.289131	60.087018	5.290697	60.086858	A
2021-06-14 11:17:00	5.289132	60.087017	5.290700	60.086858	A
2021-06-14 11:17:00	5.289134	60.087017	5.290705	60.086858	A
2021-06-14 11:17:00	5.289136	60.087016	5.290710	60.086857	A
2021-06-14 11:17:00	5.289138	60.087016	5.290715	60.086855	A
2021-06-14 11:17:00	5.289140	60.087015	5.290720	60.086855	A
2021-06-14 11:17:00	5.289141	60.087014	5.290723	60.086855	A
2021-06-14 11:17:00	5.289143	60.087014	5.290728	60.086855	A
2021-06-14 11:17:00	5.289145	60.087013	5.290735	60.086853	A
2021-06-14 11:17:00	5.289147	60.087013	5.290738	60.086853	A
2021-06-14 11:17:00	5.289149	60.087012	5.290742	60.086853	A
2021-06-14 11:17:00	5.289151	60.087011	5.290748	60.086852	A
2021-06-14 11:17:00	5.289153	60.087009	5.290757	60.086852	A
2021-06-14 11:17:00	5.289155	60.087008	5.290762	60.086852	A
2021-06-14 11:17:00	5.289157	60.087007	5.290770	60.086848	A
2021-06-14 11:17:00	5.289159	60.087005	5.290778	60.086847	A
2021-06-14 11:17:00	5.289161	60.087004	5.290783	60.086847	A
2021-06-14 11:17:00	5.289163	60.087003	5.290788	60.086847	A
2021-06-14 11:17:00	5.289165	60.087001	5.290792	60.086848	A
2021-06-14 11:17:00	5.289167	60.087000	5.290793	60.086848	A
2021-06-14 11:17:00	5.289169	60.086999	5.290797	60.086848	A
2021-06-14 11:17:00	5.289171	60.086997	5.290803	60.086848	A
2021-06-14 11:17:00	5.289175	60.086997	5.290807	60.086850	A
2021-06-14 11:17:00	5.289179	60.086996	5.290808	60.086850	A
2021-06-14 11:17:00	5.289183	60.086996	5.290810	60.086852	A
2021-06-14 11:17:00	5.289187	60.086995	5.290815	60.086852	A
2021-06-14 11:17:00	5.289190	60.086994	5.290820	60.086850	A
2021-06-14 11:17:00	5.289194	60.086994	5.290827	60.086848	A
2021-06-14 11:17:00	5.289198	60.086993	5.290832	60.086848	A
2021-06-14 11:18:00	5.289202	60.086993	5.290835	60.086848	A
2021-06-14 11:18:00	5.289206	60.086992	5.290837	60.086848	A
2021-06-14 11:18:00	5.289208	60.086992	5.290840	60.086850	A
2021-06-14 11:18:00	5.289210	60.086991	5.290845	60.086850	A
2021-06-14 11:18:00	5.289213	60.086991	5.290848	60.086850	A
2021-06-14 11:18:00	5.289215	60.086990	5.290850	60.086850	A
2021-06-14 11:18:00	5.289217	60.086990	5.290853	60.086850	A
2021-06-14 11:18:00	5.289219	60.086990	5.290857	60.086850	A
2021-06-14 11:18:00	5.289221	60.086989	5.290860	60.086850	A
2021-06-14 11:18:00	5.289224	60.086989	5.290863	60.086850	A
2021-06-14 11:18:00	5.289226	60.086988	5.290865	60.086850	A
2021-06-14 11:18:00	5.289228	60.086988	5.290868	60.086848	A
2021-06-14 11:18:00	5.289230	60.086988	5.290872	60.086848	A
2021-06-14 11:18:00	5.289232	60.086987	5.290875	60.086848	A
2021-06-14 11:18:00	5.289235	60.086987	5.290878	60.086848	A
2021-06-14 11:18:00	5.289237	60.086987	5.290880	60.086850	A
2021-06-14 11:18:00	5.289239	60.086986	5.290883	60.086848	A
2021-06-14 11:18:00	5.289241	60.086986	5.290888	60.086847	A
2021-06-14 11:18:00	5.289244	60.086985	5.290893	60.086847	A
2021-06-14 11:18:00	5.289246	60.086984	5.290895	60.086847	A
2021-06-14 11:18:00	5.289249	60.086983	5.290898	60.086847	A
2021-06-14 11:18:00	5.289251	60.086982	5.290902	60.086848	A
2021-06-14 11:18:00	5.289254	60.086981	5.290907	60.086847	A
2021-06-14 11:18:00	5.289257	60.086980	5.290913	60.086845	A
2021-06-14 11:18:00	5.289259	60.086979	5.290915	60.086845	A
2021-06-14 11:18:00	5.289262	60.086978	5.290918	60.086845	A
2021-06-14 11:18:00	5.289264	60.086977	5.290922	60.086845	A
2021-06-14 11:18:00	5.289267	60.086976	5.290928	60.086845	A
2021-06-14 11:18:00	5.289269	60.086974	5.290932	60.086845	A
2021-06-14 11:18:00	5.289272	60.086974	5.290933	60.086845	A
2021-06-14 11:18:00	5.289275	60.086973	5.290943	60.086843	A
2021-06-14 11:18:00	5.289277	60.086973	5.290955	60.086840	A
2021-06-14 11:18:00	5.289280	60.086972	5.290963	60.086838	A
2021-06-14 11:18:00	5.289283	60.086972	5.290967	60.086838	A
2021-06-14 11:18:00	5.289286	60.086971	5.290970	60.086840	A
2021-06-14 11:18:00	5.289288	60.086971	5.290975	60.086838	A
2021-06-14 11:18:00	5.289291	60.086970	5.290982	60.086837	A
2021-06-14 11:18:00	5.289294	60.086970	5.290983	60.086837	A
2021-06-14 11:18:00	5.289296	60.086969	5.290983	60.086837	A
2021-06-14 11:18:00	5.289299	60.086969	5.290987	60.086837	A
2021-06-14 11:18:00	5.289302	60.086968	5.290993	60.086837	A
2021-06-14 11:18:00	5.289305	60.086968	5.290998	60.086837	A
2021-06-14 11:18:00	5.289306	60.086968	5.290995	60.086837	A
2021-06-14 11:18:00	5.289308	60.086969	5.290995	60.086837	A
2021-06-14 11:18:00	5.289310	60.086970	5.291002	60.086835	A
2021-06-14 11:18:00	5.289312	60.086970	5.291003	60.086833	A
2021-06-14 11:18:00	5.289313	60.086971	5.291003	60.086833	A
2021-06-14 11:18:00	5.289315	60.086971	5.291003	60.086835	A
2021-06-14 11:18:00	5.289317	60.086972	5.291007	60.086833	A
2021-06-14 11:18:00	5.289319	60.086973	5.291012	60.086828	A
2021-06-14 11:18:00	5.289320	60.086973	5.291010	60.086828	A
2021-06-14 11:18:00	5.289322	60.086974	5.291005	60.086825	A
2021-06-14 11:18:00	5.289324	60.086975	5.291000	60.086820	A
2021-06-14 11:18:00	5.289326	60.086975	5.290997	60.086817	A
2021-06-14 11:18:00	5.289327	60.086976	5.290995	60.086817	A
2021-06-14 11:18:00	5.289329	60.086977	5.290993	60.086817	A
2021-06-14 11:18:00	5.289331	60.086977	5.290997	60.086815	A
2021-06-14 11:18:00	5.289333	60.086978	5.291000	60.086813	A
2021-06-14 11:18:00	5.289334	60.086978	5.291002	60.086812	A
2021-06-14 11:18:00	5.289336	60.086977	5.291003	60.086812	A
2021-06-14 11:19:00	5.289338	60.086976	5.291005	60.086813	A
2021-06-14 11:19:00	5.289339	60.086974	5.291008	60.086812	A
2021-06-14 11:19:00	5.289341	60.086973	5.291010	60.086812	A
2021-06-14 11:19:00	5.289342	60.086971	5.291012	60.086812	A
2021-06-14 11:19:00	5.289344	60.086970	5.291013	60.086810	A
2021-06-14 11:19:00	5.289346	60.086968	5.291012	60.086808	A
2021-06-14 11:19:00	5.289347	60.086967	5.291013	60.086807	A
2021-06-14 11:19:00	5.289349	60.086965	5.291013	60.086807	A
2021-06-14 11:19:00	5.289351	60.086964	5.291012	60.086807	A
2021-06-14 11:19:00	5.289352	60.086962	5.291012	60.086807	A
2021-06-14 11:19:00	5.289354	60.086961	5.291012	60.086807	A
2021-06-14 11:19:00	5.289355	60.086960	5.291010	60.086805	A
2021-06-14 11:19:00	5.289356	60.086958	5.291008	60.086805	A
2021-06-14 11:19:00	5.289357	60.086957	5.291008	60.086803	A
2021-06-14 11:19:00	5.289359	60.086956	5.291010	60.086802	A
2021-06-14 11:19:00	5.289360	60.086955	5.291010	60.086803	A
2021-06-14 11:19:00	5.289361	60.086954	5.291008	60.086803	A
2021-06-14 11:19:00	5.289362	60.086952	5.291010	60.086803	A
2021-06-14 11:19:00	5.289363	60.086951	5.291013	60.086802	A
2021-06-14 11:19:00	5.289365	60.086950	5.291015	60.086803	A
2021-06-14 11:19:00	5.289366	60.086949	5.291015	60.086803	A
2021-06-14 11:19:00	5.289367	60.086948	5.291013	60.086803	A
2021-06-14 11:19:00	5.289368	60.086946	5.291015	60.086803	A
2021-06-14 11:19:00	5.289370	60.086945	5.291015	60.086802	A
2021-06-14 11:19:00	5.289371	60.086944	5.291015	60.086802	A
2021-06-14 11:19:00	5.289372	60.086943	5.291015	60.086802	A
2021-06-14 11:19:00	5.289373	60.086941	5.291015	60.086802	A
2021-06-14 11:19:00	5.289374	60.086940	5.291015	60.086802	A
2021-06-14 11:19:00	5.289377	60.086939	5.291015	60.086802	A
2021-06-14 11:19:00	5.289380	60.086938	5.291015	60.086802	A
2021-06-14 11:19:00	5.289383	60.086937	5.291015	60.086802	A
2021-06-14 11:19:00	5.289386	60.086936	5.291015	60.086802	A
2021-06-14 11:19:00	5.289389	60.086935	5.291015	60.086802	A
2021-06-14 11:19:00	5.289392	60.086934	5.291015	60.086802	A
2021-06-14 11:19:00	5.289395	60.086933	5.291015	60.086802	A
2021-06-14 11:19:00	5.289398	60.086932	5.291015	60.086802	A
2021-06-14 11:19:00	5.289400	60.086931	5.291015	60.086802	A
2021-06-14 11:19:00	5.289403	60.086930	5.291017	60.086802	A
2021-06-14 11:19:00	5.289406	60.086929	5.291017	60.086802	A
2021-06-14 11:19:00	5.289411	60.086928	5.291017	60.086800	A
2021-06-14 11:19:00	5.289415	60.086927	5.291017	60.086800	A
2021-06-14 11:19:00	5.289420	60.086925	5.291017	60.086800	A
2021-06-14 11:19:00	5.289424	60.086924	5.291017	60.086800	A
2021-06-14 11:19:00	5.289429	60.086923	5.291017	60.086800	A
2021-06-14 11:19:00	5.289433	60.086921	5.291017	60.086800	A
2021-06-14 11:19:00	5.289438	60.086920	5.291017	60.086800	A
2021-06-14 11:19:00	5.289440	60.086920	5.291017	60.086800	A
2021-06-14 11:19:00	5.289442	60.086919	5.291017	60.086800	A
2021-06-14 11:19:00	5.289444	60.086919	5.291017	60.086800	A
2021-06-14 11:19:00	5.289446	60.086918	5.291017	60.086800	A
2021-06-14 11:19:00	5.289448	60.086918	5.291017	60.086800	A
2021-06-14 11:19:00	5.289450	60.086917	5.291017	60.086800	A
2021-06-14 11:19:00	5.289452	60.086917	5.291017	60.086800	A
2021-06-14 11:19:00	5.289454	60.086917	5.291017	60.086800	A
2021-06-14 11:19:00	5.289456	60.086916	5.291017	60.086800	A
2021-06-14 11:19:00	5.289458	60.086916	5.291017	60.086800	A
2021-06-14 11:19:00	5.289460	60.086915	5.291017	60.086800	A
2021-06-14 11:19:00	5.289462	60.086915	5.291017	60.086800	A
2021-06-14 11:19:00	5.289464	60.086914	5.291017	60.086800	A
2021-06-14 11:19:00	5.289466	60.086914	5.291017	60.086800	A
2021-06-14 11:20:00	5.289468	60.086914	5.291018	60.086800	A
2021-06-14 11:20:00	5.289470	60.086913	5.291018	60.086800	A
2021-06-14 11:20:00	5.289472	60.086913	5.291018	60.086800	A
2021-06-14 11:20:00	5.289474	60.086912	5.291018	60.086800	A
2021-06-14 11:20:00	5.289476	60.086912	5.291018	60.086800	A
2021-06-14 11:20:00	5.289478	60.086911	5.291018	60.086800	A
2021-06-14 11:20:00	5.289480	60.086910	5.291018	60.086800	A
2021-06-14 11:20:00	5.289482	60.086910	5.291018	60.086800	A
2021-06-14 11:20:00	5.289484	60.086909	5.291018	60.086800	A
2021-06-14 11:20:00	5.289486	60.086908	5.291018	60.086800	A
2021-06-14 11:20:00	5.289488	60.086908	5.291018	60.086800	A
2021-06-14 11:20:00	5.289490	60.086907	5.291018	60.086800	A
2021-06-14 11:20:00	5.289492	60.086906	5.291018	60.086800	A
2021-06-14 11:20:00	5.289494	60.086906	5.291018	60.086800	A
2021-06-14 11:20:00	5.289496	60.086905	5.291018	60.086800	A
2021-06-14 11:20:00	5.289498	60.086905	5.291018	60.086800	A
2021-06-14 11:20:00	5.289500	60.086904	5.291018	60.086800	A
2021-06-14 11:20:00	5.289502	60.086903	5.291018	60.086800	A
2021-06-14 11:20:00	5.289504	60.086903	5.291018	60.086800	A
2021-06-14 11:20:00	5.289506	60.086902	5.291018	60.086800	A
2021-06-14 11:20:00	5.289508	60.086901	5.291018	60.086800	A
2021-06-14 11:20:00	5.289512	60.086901	5.291018	60.086800	A
2021-06-14 11:20:00	5.289516	60.086900	5.291018	60.086800	A
2021-06-14 11:20:00	5.289520	60.086899	5.291020	60.086800	A
2021-06-14 11:20:00	5.289524	60.086899	5.291020	60.086800	A
2021-06-14 11:20:00	5.289529	60.086898	5.291020	60.086800	A
2021-06-14 11:20:00	5.289533	60.086897	5.291020	60.086800	A
2021-06-14 11:20:00	5.289537	60.086896	5.291020	60.086800	A
2021-06-14 11:20:00	5.289541	60.086896	5.291020	60.086800	A
2021-06-14 11:20:00	5.289545	60.086895	5.291020	60.086800	A
2021-06-14 11:20:00	5.289548	60.086894	5.291020	60.086800	A
2021-06-14 11:20:00	5.289551	60.086893	5.291020	60.086800	A
2021-06-14 11:20:00	5.289554	60.086892	5.291020	60.086800	A
2021-06-14 11:20:00	5.289556	60.086892	5.291020	60.086800	A
2021-06-14 11:20:00	5.289559	60.086891	5.291020	60.086800	A
2021-06-14 11:20:00	5.289562	60.086890	5.291020	60.086800	A
2021-06-14 11:20:00	5.289565	60.086889	5.291020	60.086800	A
2021-06-14 11:20:00	5.289567	60.086888	5.291020	60.086798	A
2021-06-14 11:20:00	5.289570	60.086887	5.291020	60.086798	A
2021-06-14 11:20:00	5.289573	60.086887	5.291020	60.086798	A
2021-06-14 11:20:00	5.289575	60.086886	5.291020	60.086798	A
2021-06-14 11:20:00	5.289578	60.086885	5.291020	60.086798	A
2021-06-14 11:20:00	5.289581	60.086884	5.291020	60.086798	A
2021-06-14 11:20:00	5.289584	60.086883	5.291022	60.086798	A
2021-06-14 11:20:00	5.289585	60.086883	5.291022	60.086798	A
2021-06-14 11:20:00	5.289587	60.086882	5.291022	60.086798	A
2021-06-14 11:20:00	5.289589	60.086882	5.291022	60.086798	A
2021-06-14 11:20:00	5.289591	60.086881	5.291022	60.086798	A
2021-06-14 11:20:00	5.289593	60.086881	5.291022	60.086798	A
2021-06-14 11:20:00	5.289595	60.086880	5.291022	60.086798	A
2021-06-14 11:20:00	5.289597	60.086879	5.291022	60.086798	A
2021-06-14 11:20:00	5.289599	60.086879	5.291022	60.086798	A
2021-06-14 11:20:00	5.289601	60.086878	5.291022	60.086798	A
2021-06-14 11:20:00	5.289603	60.086878	5.291022	60.086798	A
2021-06-14 11:20:00	5.289605	60.086877	5.291022	60.086798	A
2021-06-14 11:20:00	5.289606	60.086877	5.291022	60.086798	A
2021-06-14 11:20:00	5.289608	60.086876	5.291022	60.086798	A
2021-06-14 11:20:00	5.289610	60.086875	5.291022	60.086798	A
2021-06-14 11:20:00	5.289612	60.086875	5.291022	60.086798	A
2021-06-14 11:20:00	5.289614	60.086874	5.291022	60.086798	A
2021-06-14 11:21:00	5.289616	60.086874	5.291023	60.086798	A
2021-06-14 11:21:00	5.289618	60.086873	5.291023	60.086798	A
2021-06-14 11:21:00	5.289620	60.086872	5.291023	60.086798	A
2021-06-14 11:21:00	5.289623	60.086871	5.291023	60.086798	A
2021-06-14 11:21:00	5.289625	60.086870	5.291023	60.086798	A
2021-06-14 11:21:00	5.289627	60.086869	5.291023	60.086798	A
2021-06-14 11:21:00	5.289630	60.086868	5.291023	60.086798	A
2021-06-14 11:21:00	5.289632	60.086867	5.291023	60.086798	A
2021-06-14 11:21:00	5.289635	60.086866	5.291023	60.086798	A
2021-06-14 11:21:00	5.289637	60.086865	5.291023	60.086798	A
2021-06-14 11:21:00	5.289639	60.086864	5.291023	60.086798	A
2021-06-14 11:21:00	5.289642	60.086863	5.291023	60.086798	A
2021-06-14 11:21:00	5.289644	60.086862	5.291023	60.086798	A
2021-06-14 11:21:00	5.289647	60.086861	5.291023	60.086798	A
2021-06-14 11:21:00	5.289648	60.086860	5.291023	60.086797	A
2021-06-14 11:21:00	5.289650	60.086859	5.291023	60.086797	A
2021-06-14 11:21:00	5.289652	60.086858	5.291023	60.086797	A
2021-06-14 11:21:00	5.289654	60.086857	5.291025	60.086797	A
2021-06-14 11:21:00	5.289655	60.086856	5.291025	60.086797	A
2021-06-14 11:21:00	5.289657	60.086855	5.291025	60.086797	A
2021-06-14 11:21:00	5.289659	60.086854	5.291025	60.086797	A
2021-06-14 11:21:00	5.289661	60.086853	5.291025	60.086797	A
2021-06-14 11:21:00	5.289663	60.086852	5.291025	60.086797	A
2021-06-14 11:21:00	5.289664	60.086851	5.291025	60.086797	A
2021-06-14 11:21:00	5.289666	60.086850	5.291025	60.086797	A
2021-06-14 11:21:00	5.289668	60.086849	5.291025	60.086797	A
2021-06-14 11:21:00	5.289670	60.086848	5.291025	60.086797	A
2021-06-14 11:21:00	5.289671	60.086847	5.291025	60.086797	A
2021-06-14 11:21:00	5.289673	60.086844	5.291025	60.086797	A
2021-06-14 11:21:00	5.289674	60.086841	5.291025	60.086797	A
2021-06-14 11:21:00	5.289675	60.086838	5.291025	60.086797	A
2021-06-14 11:21:00	5.289676	60.086835	5.291025	60.086797	A
2021-06-14 11:21:00	5.289678	60.086832	5.291027	60.086797	A
2021-06-14 11:21:00	5.289679	60.086829	5.291027	60.086797	A
2021-06-14 11:21:00	5.289680	60.086826	5.291027	60.086797	A
2021-06-14 11:21:00	5.289686	60.086828	5.291027	60.086797	A
2021-06-14 11:21:00	5.289691	60.086831	5.291027	60.086797	A
2021-06-14 11:21:00	5.289697	60.086834	5.291027	60.086797	A
2021-06-14 11:21:00	5.289702	60.086836	5.291027	60.086797	A
2021-06-14 11:21:00	5.289708	60.086839	5.291027	60.086797	A
2021-06-14 11:21:00	5.289711	60.086840	5.291027	60.086795	A
2021-06-14 11:21:00	5.289714	60.086840	5.291027	60.086795	A
2021-06-14 11:21:00	5.289717	60.086841	5.291027	60.086795	A
2021-06-14 11:21:00	5.289721	60.086841	5.291027	60.086795	A
2021-06-14 11:21:00	5.289724	60.086842	5.291028	60.086795	A
2021-06-14 11:21:00	5.289727	60.086843	5.291028	60.086795	A
2021-06-14 11:21:00	5.289730	60.086843	5.291028	60.086795	A
2021-06-14 11:21:00	5.289733	60.086844	5.291028	60.086795	A
2021-06-14 11:21:00	5.289736	60.086844	5.291030	60.086793	A
2021-06-14 11:21:00	5.289740	60.086845	5.291030	60.086793	A
2021-06-14 11:21:00	5.289743	60.086846	5.291032	60.086792	A
2021-06-14 11:21:00	5.289746	60.086844	5.291033	60.086792	A
2021-06-14 11:21:00	5.289749	60.086843	5.291033	60.086790	A
2021-06-14 11:21:00	5.289752	60.086841	5.291033	60.086790	A
2021-06-14 11:21:00	5.289755	60.086840	5.291037	60.086788	A
2021-06-14 11:21:00	5.289758	60.086838	5.291037	60.086787	A
2021-06-14 11:21:00	5.289760	60.086837	5.291038	60.086787	A
2021-06-14 11:21:00	5.289763	60.086835	5.291040	60.086787	A
2021-06-14 11:21:00	5.289766	60.086834	5.291037	60.086785	A
2021-06-14 11:21:00	5.289769	60.086832	5.291037	60.086785	A
2021-06-14 11:22:00	5.289771	60.086831	5.291037	60.086785	A
2021-06-14 11:22:00	5.289774	60.086829	5.291038	60.086785	A
2021-06-14 11:22:00	5.289776	60.086828	5.291040	60.086783	A
2021-06-14 11:22:00	5.289778	60.086826	5.291043	60.086782	A
2021-06-14 11:22:00	5.289780	60.086824	5.291045	60.086782	A
2021-06-14 11:22:00	5.289782	60.086823	5.291047	60.086780	A
2021-06-14 11:22:00	5.289784	60.086821	5.291048	60.086778	A
2021-06-14 11:22:00	5.289786	60.086819	5.291050	60.086777	A
2021-06-14 11:22:00	5.289789	60.086818	5.291050	60.086777	A
2021-06-14 11:22:00	5.289791	60.086816	5.291052	60.086775	A
2021-06-14 11:22:00	5.289793	60.086815	5.291053	60.086773	A
2021-06-14 11:22:00	5.289795	60.086814	5.291053	60.086773	A
2021-06-14 11:22:00	5.289797	60.086813	5.291055	60.086773	A
2021-06-14 11:22:00	5.289799	60.086812	5.291055	60.086772	A
2021-06-14 11:22:00	5.289801	60.086811	5.291057	60.086772	A
2021-06-14 11:22:00	5.289803	60.086811	5.291058	60.086770	A
2021-06-14 11:22:00	5.289806	60.086810	5.291058	60.086770	A
2021-06-14 11:22:00	5.289808	60.086809	5.291058	60.086770	A
2021-06-14 11:22:00	5.289810	60.086808	5.291060	60.086770	A
2021-06-14 11:22:00	5.289812	60.086807	5.291060	60.086770	A
2021-06-14 11:22:00	5.289814	60.086807	5.291062	60.086770	A
2021-06-14 11:22:00	5.289816	60.086806	5.291063	60.086768	A
2021-06-14 11:22:00	5.289818	60.086805	5.291065	60.086768	A
2021-06-14 11:22:00	5.289820	60.086804	5.291065	60.086768	A
2021-06-14 11:22:00	5.289822	60.086803	5.291065	60.086767	A
2021-06-14 11:22:00	5.289825	60.086803	5.291067	60.086765	A
2021-06-14 11:22:00	5.289827	60.086802	5.291067	60.086763	A
2021-06-14 11:22:00	5.289829	60.086802	5.291068	60.086762	A
2021-06-14 11:22:00	5.289831	60.086802	5.291070	60.086760	A
2021-06-14 11:22:00	5.289833	60.086803	5.291072	60.086760	A
2021-06-14 11:22:00	5.289835	60.086803	5.291073	60.086758	A
2021-06-14 11:22:00	5.289837	60.086803	5.291075	60.086757	A
2021-06-14 11:22:00	5.289840	60.086804	5.291077	60.086755	A
2021-06-14 11:22:00	5.289842	60.086804	5.291078	60.086755	A
2021-06-14 11:22:00	5.289844	60.086804	5.291078	60.086755	A
2021-06-14 11:22:00	5.289846	60.086804	5.291078	60.086753	A
2021-06-14 11:22:00	5.289848	60.086805	5.291080	60.086752	A
2021-06-14 11:22:00	5.289850	60.086805	5.291080	60.086752	A
2021-06-14 11:22:00	5.289852	60.086805	5.291083	60.086752	A
2021-06-14 11:22:00	5.289854	60.086805	5.291083	60.086752	A
2021-06-14 11:22:00	5.289857	60.086806	5.291083	60.086750	A
2021-06-14 11:22:00	5.289859	60.086806	5.291085	60.086750	A
2021-06-14 11:22:00	5.289861	60.086806	5.291087	60.086748	A
2021-06-14 11:22:00	5.289863	60.086807	5.291087	60.086748	A
2021-06-14 11:22:00	5.289865	60.086807	5.291088	60.086748	A
2021-06-14 11:22:00	5.289867	60.086807	5.291088	60.086747	A
2021-06-14 11:22:00	5.289869	60.086807	5.291090	60.086745	A
2021-06-14 11:22:00	5.289872	60.086808	5.291090	60.086745	A
2021-06-14 11:22:00	5.289873	60.086806	5.291092	60.086743	A
2021-06-14 11:22:00	5.289874	60.086804	5.291097	60.086742	A
2021-06-14 11:22:00	5.289875	60.086803	5.291102	60.086738	A
2021-06-14 11:22:00	5.289877	60.086801	5.291110	60.086735	A
2021-06-14 11:22:00	5.289878	60.086799	5.291117	60.086732	A
2021-06-14 11:22:00	5.289879	60.086798	5.291118	60.086732	A
2021-06-14 11:22:00	5.289881	60.086796	5.291120	60.086732	A
2021-06-14 11:22:00	5.289882	60.086794	5.291122	60.086730	A
2021-06-14 11:22:00	5.289883	60.086792	5.291118	60.086730	A
2021-06-14 11:22:00	5.289884	60.086791	5.291118	60.086728	A
2021-06-14 11:22:00	5.289888	60.086789	5.291118	60.086728	A
2021-06-14 11:22:00	5.289891	60.086788	5.291118	60.086727	A
2021-06-14 11:23:00	5.289895	60.086787	5.291120	60.086727	A
2021-06-14 11:23:00	5.289898	60.086786	5.291120	60.086727	A
2021-06-14 11:23:00	5.289902	60.086785	5.291120	60.086725	A
2021-06-14 11:23:00	5.289905	60.086783	5.291122	60.086725	A
2021-06-14 11:23:00	5.289908	60.086782	5.291122	60.086723	A
2021-06-14 11:23:00	5.289912	60.086781	5.291123	60.086723	A
2021-06-14 11:23:00	5.289915	60.086780	5.291125	60.086722	A
2021-06-14 11:23:00	5.289919	60.086779	5.291125	60.086722	A
2021-06-14 11:23:00	5.289922	60.086778	5.291125	60.086720	A
2021-06-14 11:23:00	5.289926	60.086777	5.291127	60.086720	A
2021-06-14 11:23:00	5.289930	60.086776	5.291128	60.086718	A
2021-06-14 11:23:00	5.289933	60.086775	5.291128	60.086718	A
2021-06-14 11:23:00	5.289937	60.086774	5.291132	60.086715	A
2021-06-14 11:23:00	5.289940	60.086773	5.291135	60.086713	A
2021-06-14 11:23:00	5.289944	60.086772	5.291138	60.086710	A
2021-06-14 11:23:00	5.289948	60.086771	5.291145	60.086707	A
2021-06-14 11:23:00	5.289951	60.086771	5.291147	60.086705	A
2021-06-14 11:23:00	5.289954	60.086771	5.291148	60.086705	A
2021-06-14 11:23:00	5.289957	60.086771	5.291148	60.086705	A
2021-06-14 11:23:00	5.289960	60.086771	5.291150	60.086705	A
2021-06-14 11:23:00	5.289963	60.086771	5.291150	60.086705	A
2021-06-14 11:23:00	5.289966	60.086771	5.291152	60.086703	A
2021-06-14 11:23:00	5.289969	60.086771	5.291153	60.086703	A
2021-06-14 11:23:00	5.289972	60.086771	5.291153	60.086702	A
2021-06-14 11:23:00	5.289975	60.086771	5.291155	60.086700	A
2021-06-14 11:23:00	5.289978	60.086772	5.291155	60.086700	A
2021-06-14 11:23:00	5.289981	60.086772	5.291157	60.086698	A
2021-06-14 11:23:00	5.289984	60.086772	5.291157	60.086698	A
2021-06-14 11:23:00	5.289987	60.086772	5.291158	60.086698	A
2021-06-14 11:23:00	5.289990	60.086772	5.291160	60.086697	A
2021-06-14 11:23:00	5.289993	60.086772	5.291160	60.086697	A
2021-06-14 11:23:00	5.289996	60.086772	5.291160	60.086695	A
2021-06-14 11:23:00	5.289999	60.086772	5.291162	60.086695	A
2021-06-14 11:23:00	5.290002	60.086772	5.291163	60.086695	A
2021-06-14 11:23:00	5.290005	60.086772	5.291165	60.086695	A
2021-06-14 11:23:00	5.290009	60.086772	5.291165	60.086695	A
2021-06-14 11:23:00	5.290012	60.086772	5.291167	60.086693	A
2021-06-14 11:23:00	5.290015	60.086772	5.291167	60.086693	A
2021-06-14 11:23:00	5.290018	60.086772	5.291168	60.086692	A
2021-06-14 11:23:00	5.290021	60.086772	5.291170	60.086692	A
2021-06-14 11:23:00	5.290023	60.086771	5.291170	60.086692	A
2021-06-14 11:23:00	5.290026	60.086770	5.291172	60.086690	A
2021-06-14 11:23:00	5.290028	60.086769	5.291172	60.086690	A
2021-06-14 11:23:00	5.290031	60.086768	5.291173	60.086688	A
2021-06-14 11:23:00	5.290033	60.086767	5.291173	60.086688	A
2021-06-14 11:23:00	5.290036	60.086766	5.291175	60.086687	A
2021-06-14 11:23:00	5.290038	60.086765	5.291175	60.086687	A
2021-06-14 11:23:00	5.290041	60.086764	5.291177	60.086685	A
2021-06-14 11:23:00	5.290043	60.086763	5.291177	60.086685	A
2021-06-14 11:23:00	5.290045	60.086762	5.291178	60.086683	A
2021-06-14 11:23:00	5.290048	60.086761	5.291178	60.086682	A
2021-06-14 11:23:00	5.290050	60.086760	5.291178	60.086682	A
2021-06-14 11:23:00	5.290053	60.086759	5.291180	60.086682	A
2021-06-14 11:23:00	5.290055	60.086759	5.291182	60.086680	A
2021-06-14 11:23:00	5.290057	60.086759	5.291182	60.086680	A
2021-06-14 11:23:00	5.290059	60.086759	5.291183	60.086680	A
2021-06-14 11:23:00	5.290061	60.086759	5.291183	60.086680	A
2021-06-14 11:23:00	5.290063	60.086759	5.291185	60.086680	A
2021-06-14 11:23:00	5.290065	60.086759	5.291187	60.086680	A
2021-06-14 11:23:00	5.290068	60.086759	5.291187	60.086678	A
2021-06-14 11:24:00	5.290070	60.086759	5.291188	60.086678	A
2021-06-14 11:24:00	5.290072	60.086759	5.291188	60.086677	A
2021-06-14 11:24:00	5.290074	60.086758	5.291190	60.086675	A
2021-06-14 11:24:00	5.290076	60.086758	5.291190	60.086675	A
2021-06-14 11:24:00	5.290078	60.086758	5.291192	60.086673	A
2021-06-14 11:24:00	5.290080	60.086758	5.291192	60.086673	A
2021-06-14 11:24:00	5.290083	60.086758	5.291192	60.086672	A
2021-06-14 11:24:00	5.290085	60.086758	5.291193	60.086670	A
2021-06-14 11:24:00	5.290087	60.086758	5.291195	60.086670	A
2021-06-14 11:24:00	5.290089	60.086758	5.291197	60.086670	A
2021-06-14 11:24:00	5.290093	60.086757	5.291197	60.086668	A
2021-06-14 11:24:00	5.290096	60.086756	5.291197	60.086668	A
2021-06-14 11:24:00	5.290100	60.086754	5.291198	60.086667	A
2021-06-14 11:24:00	5.290103	60.086753	5.291200	60.086667	A
2021-06-14 11:24:00	5.290107	60.086752	5.291200	60.086667	A
2021-06-14 11:24:00	5.290111	60.086751	5.291202	60.086665	A
2021-06-14 11:24:00	5.290114	60.086750	5.291202	60.086665	A
2021-06-14 11:24:00	5.290118	60.086749	5.291202	60.086665	A
2021-06-14 11:24:00	5.290121	60.086748	5.291203	60.086665	A
2021-06-14 11:24:00	5.290125	60.086747	5.291203	60.086665	A
2021-06-14 11:24:00	5.290124	60.086743	5.291205	60.086663	A
2021-06-14 11:24:00	5.290124	60.086740	5.291205	60.086662	A
2021-06-14 11:24:00	5.290123	60.086737	5.291207	60.086662	A
2021-06-14 11:24:00	5.290123	60.086733	5.291207	60.086662	A
2021-06-14 11:24:00	5.290122	60.086730	5.291207	60.086660	A
2021-06-14 11:24:00	5.290122	60.086726	5.291208	60.086660	A
2021-06-14 11:24:00	5.290121	60.086723	5.291208	60.086660	A
2021-06-14 11:24:00	5.290125	60.086721	5.291208	60.086658	A
2021-06-14 11:24:00	5.290128	60.086720	5.291210	60.086658	A
2021-06-14 11:24:00	5.290132	60.086718	5.291210	60.086657	A
2021-06-14 11:24:00	5.290135	60.086717	5.291212	60.086657	A
2021-06-14 11:24:00	5.290139	60.086715	5.291213	60.086657	A
2021-06-14 11:24:00	5.290142	60.086714	5.291213	60.086657	A
2021-06-14 11:24:00	5.290146	60.086712	5.291215	60.086655	A
2021-06-14 11:24:00	5.290149	60.086711	5.291215	60.086655	A
2021-06-14 11:24:00	5.290153	60.086709	5.291215	60.086653	A
2021-06-14 11:24:00	5.290156	60.086708	5.291217	60.086653	A
2021-06-14 11:24:00	5.290159	60.086707	5.291217	60.086652	A
2021-06-14 11:24:00	5.290163	60.086705	5.291217	60.086652	A
2021-06-14 11:24:00	5.290166	60.086704	5.291218	60.086652	A
2021-06-14 11:24:00	5.290169	60.086703	5.291218	60.086652	A
2021-06-14 11:24:00	5.290173	60.086701	5.291218	60.086650	A
2021-06-14 11:24:00	5.290176	60.086700	5.291218	60.086650	A
2021-06-14 11:24:00	5.290179	60.086699	5.291220	60.086648	A
2021-06-14 11:24:00	5.290182	60.086698	5.291220	60.086647	A
2021-06-14 11:24:00	5.290185	60.086697	5.291222	60.086647	A
2021-06-14 11:24:00	5.290188	60.086696	5.291223	60.086647	A
2021-06-14 11:24:00	5.290190	60.086696	5.291225	60.086645	A
2021-06-14 11:24:00	5.290193	60.086695	5.291223	60.086645	A
2021-06-14 11:24:00	5.290196	60.086694	5.291225	60.086645	A
2021-06-14 11:24:00	5.290199	60.086694	5.291225	60.086643	A
2021-06-14 11:24:00	5.290201	60.086693	5.291225	60.086643	A
2021-06-14 11:24:00	5.290204	60.086692	5.291227	60.086643	A
2021-06-14 11:24:00	5.290207	60.086691	5.291228	60.086642	A
2021-06-14 11:24:00	5.290209	60.086691	5.291228	60.086642	A
2021-06-14 11:24:00	5.290212	60.086690	5.291228	60.086640	A
2021-06-14 11:24:00	5.290215	60.086689	5.291230	60.086640	A
2021-06-14 11:24:00	5.290218	60.086688	5.291230	60.086640	A
2021-06-14 11:24:00	5.290221	60.086688	5.291232	60.086638	A
2021-06-14 11:24:00	5.290224	60.086687	5.291232	60.086638	A
2021-06-14 11:25:00	5.290227	60.086686	5.291233	60.086637	A
2021-06-14 11:25:00	5.290230	60.086685	5.291233	60.086637	A
2021-06-14 11:25:00	5.290233	60.086684	5.291233	60.086635	A
2021-06-14 11:25:00	5.290236	60.086684	5.291235	60.086635	A
2021-06-14 11:25:00	5.290238	60.086683	5.291237	60.086633	A
2021-06-14 11:25:00	5.290241	60.086682	5.291235	60.086633	A
2021-06-14 11:25:00	5.290244	60.086681	5.291238	60.086632	A
2021-06-14 11:25:00	5.290247	60.086681	5.291238	60.086632	A
2021-06-14 11:25:00	5.290249	60.086681	5.291237	60.086632	A
2021-06-14 11:25:00	5.290252	60.086680	5.291237	60.086632	A
2021-06-14 11:25:00	5.290254	60.086680	5.291238	60.086630	A
2021-06-14 11:25:00	5.290257	60.086679	5.291240	60.086628	A
2021-06-14 11:25:00	5.290259	60.086679	5.291242	60.086627	A
2021-06-14 11:25:00	5.290262	60.086679	5.291240	60.086625	A
2021-06-14 11:25:00	5.290264	60.086678	5.291240	60.086625	A
2021-06-14 11:25:00	5.290267	60.086678	5.291242	60.086623	A
2021-06-14 11:25:00	5.290269	60.086678	5.291243	60.086622	A
2021-06-14 11:25:00	5.290272	60.086677	5.291245	60.086622	A
2021-06-14 11:25:00	5.290274	60.086677	5.291245	60.086622	A
2021-06-14 11:25:00	5.290277	60.086677	5.291245	60.086622	A
2021-06-14 11:25:00	5.290279	60.086676	5.291245	60.086622	A
2021-06-14 11:25:00	5.290282	60.086676	5.291245	60.086620	A
2021-06-14 11:25:00	5.290284	60.086675	5.291247	60.086620	A
2021-06-14 11:25:00	5.290287	60.086674	5.291248	60.086620	A
2021-06-14 11:25:00	5.290290	60.086673	5.291250	60.086618	A
2021-06-14 11:25:00	5.290292	60.086672	5.291252	60.086617	A
2021-06-14 11:25:00	5.290295	60.086671	5.291255	60.086615	A
2021-06-14 11:25:00	5.290298	60.086671	5.291255	60.086615	A
2021-06-14 11:25:00	5.290301	60.086670	5.291257	60.086613	A
2021-06-14 11:25:00	5.290303	60.086669	5.291257	60.086613	A
2021-06-14 11:25:00	5.290306	60.086668	5.291258	60.086613	A
2021-06-14 11:25:00	5.290309	60.086667	5.291258	60.086612	A
2021-06-14 11:25:00	5.290311	60.086666	5.291258	60.086612	A
2021-06-14 11:25:00	5.290314	60.086665	5.291258	60.086612	A
2021-06-14 11:25:00	5.290317	60.086663	5.291260	60.086610	A
2021-06-14 11:25:00	5.290319	60.086661	5.291262	60.086610	A
2021-06-14 11:25:00	5.290321	60.086658	5.291263	60.086610	A
2021-06-14 11:25:00	5.290324	60.086656	5.291263	60.086608	A
2021-06-14 11:25:00	5.290326	60.086654	5.291263	60.086608	A
2021-06-14 11:25:00	5.290329	60.086652	5.291265	60.086608	A
2021-06-14 11:25:00	5.290331	60.086649	5.291265	60.086607	A
2021-06-14 11:25:00	5.290333	60.086647	5.291265	60.086605	A
2021-06-14 11:25:00	5.290336	60.086647	5.291265	60.086605	A
2021-06-14 11:25:00	5.290339	60.086648	5.291267	60.086603	A
2021-06-14 11:25:00	5.290342	60.086648	5.291270	60.086603	A
2021-06-14 11:25:00	5.290345	60.086648	5.291272	60.086602	A
2021-06-14 11:25:00	5.290348	60.086648	5.291273	60.086600	A
2021-06-14 11:25:00	5.290351	60.086649	5.291275	60.086600	A
2021-06-14 11:25:00	5.290354	60.086649	5.291275	60.086600	A
2021-06-14 11:25:00	5.290357	60.086649	5.291275	60.086600	A
2021-06-14 11:25:00	5.290360	60.086649	5.291275	60.086600	A
2021-06-14 11:25:00	5.290362	60.086650	5.291275	60.086598	A
2021-06-14 11:25:00	5.290365	60.086650	5.291277	60.086597	A
2021-06-14 11:25:00	5.290368	60.086650	5.291278	60.086597	A
2021-06-14 11:25:00	5.290371	60.086650	5.291280	60.086595	A
2021-06-14 11:25:00	5.290374	60.086649	5.291280	60.086595	A
2021-06-14 11:25:00	5.290377	60.086648	5.291282	60.086593	A
2021-06-14 11:25:00	5.290380	60.086647	5.291283	60.086593	A
2021-06-14 11:25:00	5.290383	60.086646	5.291282	60.086593	A
2021-06-14 11:25:00	5.290386	60.086646	5.291283	60.086592	A
2021-06-14 11:26:00	5.290389	60.086645	5.291283	60.086592	A
2021-06-14 11:26:00	5.290392	60.086644	5.291283	60.086590	A
2021-06-14 11:26:00	5.290395	60.086643	5.291285	60.086590	A
2021-06-14 11:26:00	5.290398	60.086642	5.291285	60.086588	A
2021-06-14 11:26:00	5.290401	60.086641	5.291287	60.086588	A
2021-06-14 11:26:00	5.290403	60.086640	5.291288	60.086588	A
2021-06-14 11:26:00	5.290401	60.086633	5.291290	60.086587	A
2021-06-14 11:26:00	5.290399	60.086626	5.291292	60.086587	A
2021-06-14 11:26:00	5.290396	60.086619	5.291292	60.086585	A
2021-06-14 11:26:00	5.290397	60.086604	5.291292	60.086583	A
2021-06-14 11:26:00	5.290397	60.086590	5.291292	60.086582	A
2021-06-14 11:26:00	5.290402	60.086594	5.291292	60.086582	A
2021-06-14 11:26:00	5.290407	60.086598	5.291293	60.086580	A
2021-06-14 11:26:00	5.290412	60.086602	5.291293	60.086580	A
2021-06-14 11:26:00	5.290417	60.086606	5.291295	60.086578	A
2021-06-14 11:26:00	5.290427	60.086608	5.291297	60.086578	A
2021-06-14 11:26:00	5.290437	60.086611	5.291297	60.086577	A
2021-06-14 11:26:00	5.290447	60.086613	5.291298	60.086577	A
2021-06-14 11:26:00	5.290457	60.086616	5.291298	60.086575	A
2021-06-14 11:26:00	5.290459	60.086616	5.291298	60.086575	A
2021-06-14 11:26:00	5.290461	60.086616	5.291300	60.086575	A
2021-06-14 11:26:00	5.290463	60.086615	5.291300	60.086573	A
2021-06-14 11:26:00	5.290465	60.086615	5.291300	60.086572	A
2021-06-14 11:26:00	5.290467	60.086615	5.291302	60.086572	A
2021-06-14 11:26:00	5.290469	60.086615	5.291302	60.086572	A
2021-06-14 11:26:00	5.290472	60.086615	5.291305	60.086570	A
2021-06-14 11:26:00	5.290474	60.086615	5.291303	60.086570	A
2021-06-14 11:26:00	5.290476	60.086614	5.291303	60.086568	A
2021-06-14 11:26:00	5.290478	60.086614	5.291305	60.086568	A
2021-06-14 11:26:00	5.290480	60.086614	5.291307	60.086568	A
2021-06-14 11:26:00	5.290482	60.086614	5.291307	60.086567	A
2021-06-14 11:26:00	5.290484	60.086614	5.291308	60.086567	A
2021-06-14 11:26:00	5.290486	60.086614	5.291308	60.086567	A
2021-06-14 11:26:00	5.290488	60.086613	5.291310	60.086565	A
2021-06-14 11:26:00	5.290490	60.086613	5.291308	60.086565	A
2021-06-14 11:26:00	5.290492	60.086613	5.291308	60.086565	A
2021-06-14 11:26:00	5.290494	60.086613	5.291310	60.086563	A
2021-06-14 11:26:00	5.290497	60.086612	5.291310	60.086563	A
2021-06-14 11:26:00	5.290500	60.086612	5.291312	60.086562	A
2021-06-14 11:26:00	5.290503	60.086611	5.291312	60.086562	A
2021-06-14 11:26:00	5.290506	60.086611	5.291312	60.086562	A
2021-06-14 11:26:00	5.290509	60.086610	5.291313	60.086562	A
2021-06-14 11:26:00	5.290512	60.086610	5.291313	60.086562	A
2021-06-14 11:26:00	5.290515	60.086609	5.291313	60.086562	A
2021-06-14 11:26:00	5.290518	60.086609	5.291315	60.086562	A
2021-06-14 11:26:00	5.290521	60.086609	5.291315	60.086560	A
2021-06-14 11:26:00	5.290524	60.086608	5.291317	60.086560	A
2021-06-14 11:26:00	5.290527	60.086608	5.291317	60.086560	A
2021-06-14 11:26:00	5.290530	60.086607	5.291317	60.086560	A
2021-06-14 11:26:00	5.290533	60.086606	5.291317	60.086560	A
2021-06-14 11:26:00	5.290535	60.086606	5.291317	60.086560	A
2021-06-14 11:26:00	5.290538	60.086605	5.291317	60.086560	A
2021-06-14 11:26:00	5.290541	60.086604	5.291317	60.086560	A
2021-06-14 11:26:00	5.290543	60.086603	5.291317	60.086560	A
2021-06-14 11:26:00	5.290546	60.086602	5.291317	60.086560	A
2021-06-14 11:26:00	5.290549	60.086602	5.291317	60.086560	A
2021-06-14 11:26:00	5.290551	60.086601	5.291318	60.086558	A
2021-06-14 11:26:00	5.290554	60.086600	5.291318	60.086558	A
2021-06-14 11:26:00	5.290557	60.086599	5.291318	60.086558	A
2021-06-14 11:26:00	5.290560	60.086599	5.291318	60.086558	A
2021-06-14 11:27:00	5.290562	60.086598	5.291318	60.086558	A
2021-06-14 11:27:00	5.290565	60.086597	5.291318	60.086558	A
2021-06-14 11:27:00	5.290568	60.086596	5.291318	60.086558	A
2021-06-14 11:27:00	5.290571	60.086595	5.291318	60.086558	A
2021-06-14 11:27:00	5.290573	60.086593	5.291318	60.086558	A
2021-06-14 11:27:00	5.290576	60.086592	5.291318	60.086558	A
2021-06-14 11:27:00	5.290579	60.086591	5.291318	60.086558	A
2021-06-14 11:27:00	5.290582	60.086590	5.291318	60.086558	A
2021-06-14 11:27:00	5.290585	60.086589	5.291318	60.086558	A
2021-06-14 11:27:00	5.290587	60.086588	5.291318	60.086558	A
2021-06-14 11:27:00	5.290590	60.086587	5.291318	60.086558	A
2021-06-14 11:27:00	5.290593	60.086586	5.291318	60.086558	A
2021-06-14 11:27:00	5.290597	60.086585	5.291318	60.086558	A
2021-06-14 11:27:00	5.290601	60.086585	5.291318	60.086558	A
2021-06-14 11:27:00	5.290606	60.086585	5.291318	60.086558	A
2021-06-14 11:27:00	5.290610	60.086584	5.291318	60.086558	A
2021-06-14 11:27:00	5.290614	60.086584	5.291318	60.086558	A
2021-06-14 11:27:00	5.290618	60.086584	5.291320	60.086558	A
2021-06-14 11:27:00	5.290622	60.086583	5.291320	60.086558	A
2021-06-14 11:27:00	5.290626	60.086583	5.291320	60.086558	A
2021-06-14 11:27:00	5.290630	60.086583	5.291320	60.086558	A
2021-06-14 11:27:00	5.290634	60.086582	5.291320	60.086558	A
2021-06-14 11:27:00	5.290638	60.086581	5.291320	60.086558	A
2021-06-14 11:27:00	5.290642	60.086580	5.291320	60.086558	A
2021-06-14 11:27:00	5.290645	60.086579	5.291320	60.086558	A
2021-06-14 11:27:00	5.290649	60.086578	5.291320	60.086557	A
2021-06-14 11:27:00	5.290653	60.086577	5.291320	60.086557	A
2021-06-14 11:27:00	5.290657	60.086576	5.291320	60.086557	A
2021-06-14 11:27:00	5.290661	60.086575	5.291320	60.086557	A
2021-06-14 11:27:00	5.290664	60.086574	5.291320	60.086557	A
2021-06-14 11:27:00	5.290667	60.086573	5.291320	60.086557	A
2021-06-14 11:27:00	5.290671	60.086572	5.291320	60.086557	A
2021-06-14 11:27:00	5.290674	60.086571	5.291320	60.086557	A
2021-06-14 11:27:00	5.290677	60.086570	5.291320	60.086557	A
2021-06-14 11:27:00	5.290680	60.086569	5.291320	60.086557	A
2021-06-14 11:27:00	5.290683	60.086569	5.291320	60.086557	A
2021-06-14 11:27:00	5.290686	60.086568	5.291322	60.086557	A
2021-06-14 11:27:00	5.290689	60.086567	5.291322	60.086557	A
2021-06-14 11:27:00	5.290693	60.086566	5.291322	60.086557	A
2021-06-14 11:27:00	5.290696	60.086565	5.291322	60.086557	A
2021-06-14 11:27:00	5.290699	60.086564	5.291322	60.086557	A
2021-06-14 11:27:00	5.290702	60.086562	5.291322	60.086557	A
2021-06-14 11:27:00	5.290706	60.086561	5.291322	60.086557	A
2021-06-14 11:27:00	5.290709	60.086559	5.291322	60.086557	A
2021-06-14 11:27:00	5.290713	60.086558	5.291322	60.086557	A
2021-06-14 11:27:00	5.290716	60.086556	5.291322	60.086557	A
2021-06-14 11:27:00	5.290719	60.086555	5.291322	60.086557	A
2021-06-14 11:27:00	5.290723	60.086554	5.291322	60.086557	A
2021-06-14 11:27:00	5.290726	60.086552	5.291322	60.086557	A
2021-06-14 11:27:00	5.290730	60.086551	5.291322	60.086557	A
2021-06-14 11:27:00	5.290733	60.086550	5.291322	60.086555	A
2021-06-14 11:27:00	5.290737	60.086548	5.291322	60.086555	A
2021-06-14 11:27:00	5.290740	60.086547	5.291322	60.086555	A
2021-06-14 11:27:00	5.290744	60.086546	5.291322	60.086555	A
2021-06-14 11:27:00	5.290748	60.086545	5.291322	60.086555	A
2021-06-14 11:27:00	5.290751	60.086544	5.291322	60.086555	A
2021-06-14 11:27:00	5.290755	60.086542	5.291323	60.086555	A
2021-06-14 11:27:00	5.290758	60.086541	5.291323	60.086555	A
2021-06-14 11:27:00	5.290759	60.086539	5.291323	60.086555	A
2021-06-14 11:27:00	5.290760	60.086537	5.291323	60.086555	A
2021-06-14 11:28:00	5.290761	60.086535	5.291323	60.086555	A
2021-06-14 11:28:00	5.290761	60.086533	5.291323	60.086555	A
2021-06-14 11:28:00	5.290762	60.086531	5.291323	60.086555	A
2021-06-14 11:28:00	5.290763	60.086528	5.291323	60.086555	A
2021-06-14 11:28:00	5.290763	60.086526	5.291323	60.086555	A
2021-06-14 11:28:00	5.290764	60.086524	5.291323	60.086555	A
2021-06-14 11:28:00	5.290765	60.086522	5.291323	60.086555	A
2021-06-14 11:28:00	5.290767	60.086520	5.291323	60.086555	A
2021-06-14 11:28:00	5.290769	60.086518	5.291323	60.086555	A
2021-06-14 11:28:00	5.290771	60.086515	5.291323	60.086555	A
2021-06-14 11:28:00	5.290773	60.086513	5.291323	60.086555	A
2021-06-14 11:28:00	5.290775	60.086511	5.291323	60.086555	A
2021-06-14 11:28:00	5.290777	60.086509	5.291323	60.086553	A
2021-06-14 11:28:00	5.290779	60.086506	5.291325	60.086553	A
2021-06-14 11:28:00	5.290781	60.086504	5.291325	60.086553	A
2021-06-14 11:28:00	5.290784	60.086503	5.291325	60.086553	A
2021-06-14 11:28:00	5.290787	60.086502	5.291325	60.086553	A
2021-06-14 11:28:00	5.290789	60.086502	5.291325	60.086553	A
2021-06-14 11:28:00	5.290792	60.086501	5.291325	60.086553	A
2021-06-14 11:28:00	5.290794	60.086500	5.291325	60.086553	A
2021-06-14 11:28:00	5.290797	60.086499	5.291325	60.086553	A
2021-06-14 11:28:00	5.290800	60.086499	5.291325	60.086553	A
2021-06-14 11:28:00	5.290802	60.086498	5.291325	60.086553	A
2021-06-14 11:28:00	5.290805	60.086497	5.291325	60.086553	A
2021-06-14 11:28:00	5.290808	60.086496	5.291325	60.086553	A
2021-06-14 11:28:00	5.290810	60.086495	5.291325	60.086553	A
2021-06-14 11:28:00	5.290813	60.086495	5.291325	60.086553	A
2021-06-14 11:28:00	5.290815	60.086494	5.291327	60.086553	A
2021-06-14 11:28:00	5.290819	60.086492	5.291327	60.086553	A
2021-06-14 11:28:00	5.290823	60.086491	5.291327	60.086553	A
2021-06-14 11:28:00	5.290827	60.086490	5.291330	60.086550	A
2021-06-14 11:28:00	5.290830	60.086488	5.291337	60.086547	A
2021-06-14 11:28:00	5.290834	60.086487	5.291343	60.086542	A
2021-06-14 11:28:00	5.290838	60.086486	5.291347	60.086538	A
2021-06-14 11:28:00	5.290842	60.086484	5.291348	60.086538	A
2021-06-14 11:28:00	5.290845	60.086483	5.291348	60.086538	A
2021-06-14 11:28:00	5.290848	60.086481	5.291348	60.086538	A
2021-06-14 11:28:00	5.290851	60.086480	5.291348	60.086538	A
2021-06-14 11:28:00	5.290854	60.086479	5.291348	60.086538	A
2021-06-14 11:28:00	5.290856	60.086478	5.291348	60.086538	A
2021-06-14 11:28:00	5.290859	60.086476	5.291348	60.086537	A
2021-06-14 11:28:00	5.290862	60.086475	5.291348	60.086537	A
2021-06-14 11:28:00	5.290864	60.086474	5.291348	60.086537	A
2021-06-14 11:28:00	5.290867	60.086473	5.291348	60.086537	A
2021-06-14 11:28:00	5.290870	60.086471	5.291348	60.086537	A
2021-06-14 11:28:00	5.290873	60.086470	5.291348	60.086537	A
2021-06-14 11:28:00	5.290876	60.086469	5.291348	60.086537	A
2021-06-14 11:28:00	5.290879	60.086467	5.291350	60.086537	A
2021-06-14 11:28:00	5.290882	60.086466	5.291350	60.086537	A
2021-06-14 11:28:00	5.290885	60.086465	5.291350	60.086537	A
2021-06-14 11:28:00	5.290888	60.086463	5.291350	60.086537	A
2021-06-14 11:28:00	5.290892	60.086462	5.291350	60.086537	A
2021-06-14 11:28:00	5.290895	60.086461	5.291350	60.086537	A
2021-06-14 11:28:00	5.290898	60.086460	5.291350	60.086537	A
2021-06-14 11:28:00	5.290901	60.086458	5.291350	60.086537	A
2021-06-14 11:28:00	5.290904	60.086457	5.291350	60.086537	A
2021-06-14 11:28:00	5.290906	60.086456	5.291350	60.086537	A
2021-06-14 11:28:00	5.290909	60.086454	5.291350	60.086537	A
2021-06-14 11:28:00	5.290911	60.086453	5.291350	60.086537	A
2021-06-14 11:28:00	5.290913	60.086452	5.291350	60.086537	A
2021-06-14 11:29:00	5.290915	60.086451	5.291350	60.086537	A
2021-06-14 11:29:00	5.290917	60.086449	5.291350	60.086535	A
2021-06-14 11:29:00	5.290920	60.086448	5.291352	60.086535	A
2021-06-14 11:29:00	5.290922	60.086447	5.291352	60.086535	A
2021-06-14 11:29:00	5.290924	60.086445	5.291352	60.086535	A
2021-06-14 11:29:00	5.290926	60.086444	5.291352	60.086535	A
2021-06-14 11:29:00	5.290928	60.086443	5.291352	60.086535	A
2021-06-14 11:29:00	5.290931	60.086443	5.291352	60.086535	A
2021-06-14 11:29:00	5.290933	60.086443	5.291352	60.086535	A
2021-06-14 11:29:00	5.290935	60.086443	5.291352	60.086535	A
2021-06-14 11:29:00	5.290937	60.086443	5.291352	60.086535	A
2021-06-14 11:29:00	5.290940	60.086443	5.291352	60.086535	A
2021-06-14 11:29:00	5.290942	60.086443	5.291352	60.086535	A
2021-06-14 11:29:00	5.290944	60.086443	5.291352	60.086535	A
2021-06-14 11:29:00	5.290946	60.086443	5.291352	60.086535	A
2021-06-14 11:29:00	5.290948	60.086443	5.291352	60.086535	A
2021-06-14 11:29:00	5.290951	60.086443	5.291352	60.086535	A
2021-06-14 11:29:00	5.290953	60.086443	5.291352	60.086535	A
2021-06-14 11:29:00	5.290955	60.086443	5.291352	60.086535	A
2021-06-14 11:29:00	5.290957	60.086443	5.291352	60.086535	A
2021-06-14 11:29:00	5.290959	60.086443	5.291352	60.086535	A
2021-06-14 11:29:00	5.290962	60.086443	5.291352	60.086535	A
2021-06-14 11:29:00	5.290964	60.086443	5.291352	60.086533	A
2021-06-14 11:29:00	5.290966	60.086443	5.291353	60.086533	A
2021-06-14 11:29:00	5.290968	60.086444	5.291353	60.086533	A
2021-06-14 11:29:00	5.290972	60.086443	5.291353	60.086533	A
2021-06-14 11:29:00	5.290976	60.086443	5.291353	60.086533	A
2021-06-14 11:29:00	5.290979	60.086442	5.291353	60.086533	A
2021-06-14 11:29:00	5.290983	60.086442	5.291355	60.086532	A
2021-06-14 11:29:00	5.290987	60.086441	5.291358	60.086528	A
2021-06-14 11:29:00	5.290991	60.086441	5.291365	60.086523	A
2021-06-14 11:29:00	5.290994	60.086441	5.291372	60.086517	A
2021-06-14 11:29:00	5.290998	60.086440	5.291373	60.086513	A
2021-06-14 11:29:00	5.291002	60.086440	5.291373	60.086513	A
2021-06-14 11:29:00	5.291006	60.086439	5.291373	60.086513	A
2021-06-14 11:29:00	5.291009	60.086439	5.291373	60.086513	A
2021-06-14 11:29:00	5.291011	60.086438	5.291373	60.086513	A
2021-06-14 11:29:00	5.291013	60.086436	5.291375	60.086513	A
2021-06-14 11:29:00	5.291015	60.086435	5.291375	60.086513	A
2021-06-14 11:29:00	5.291017	60.086434	5.291375	60.086513	A
2021-06-14 11:29:00	5.291019	60.086432	5.291375	60.086513	A
2021-06-14 11:29:00	5.291021	60.086431	5.291375	60.086513	A
2021-06-14 11:29:00	5.291023	60.086430	5.291375	60.086513	A
2021-06-14 11:29:00	5.291025	60.086428	5.291375	60.086512	A
2021-06-14 11:29:00	5.291027	60.086427	5.291375	60.086512	A
2021-06-14 11:29:00	5.291028	60.086426	5.291375	60.086512	A
2021-06-14 11:29:00	5.291030	60.086424	5.291375	60.086512	A
2021-06-14 11:29:00	5.291035	60.086423	5.291375	60.086512	A
2021-06-14 11:29:00	5.291040	60.086422	5.291375	60.086512	A
2021-06-14 11:29:00	5.291045	60.086420	5.291377	60.086512	A
2021-06-14 11:29:00	5.291050	60.086419	5.291377	60.086512	A
2021-06-14 11:29:00	5.291055	60.086418	5.291378	60.086508	A
2021-06-14 11:29:00	5.291060	60.086416	5.291385	60.086500	A
2021-06-14 11:29:00	5.291064	60.086415	5.291398	60.086492	A
2021-06-14 11:29:00	5.291066	60.086414	5.291407	60.086485	A
2021-06-14 11:29:00	5.291067	60.086413	5.291413	60.086480	A
2021-06-14 11:29:00	5.291069	60.086411	5.291417	60.086475	A
2021-06-14 11:29:00	5.291070	60.086410	5.291417	60.086475	A
2021-06-14 11:29:00	5.291072	60.086409	5.291417	60.086475	A
2021-06-14 11:29:00	5.291073	60.086408	5.291417	60.086475	A
2021-06-14 11:30:00	5.291075	60.086407	5.291417	60.086475	A
2021-06-14 11:30:00	5.291076	60.086406	5.291417	60.086475	A
2021-06-14 11:30:00	5.291078	60.086405	5.291418	60.086475	A
2021-06-14 11:30:00	5.291079	60.086403	5.291418	60.086475	A
2021-06-14 11:30:00	5.291081	60.086402	5.291418	60.086475	A
2021-06-14 11:30:00	5.291082	60.086401	5.291418	60.086475	A
2021-06-14 11:30:00	5.291084	60.086400	5.291418	60.086473	A
2021-06-14 11:30:00	5.291085	60.086399	5.291418	60.086473	A
2021-06-14 11:30:00	5.291086	60.086397	5.291418	60.086473	A
2021-06-14 11:30:00	5.291088	60.086395	5.291418	60.086473	A
2021-06-14 11:30:00	5.291089	60.086393	5.291418	60.086473	A
2021-06-14 11:30:00	5.291090	60.086391	5.291418	60.086473	A
2021-06-14 11:30:00	5.291091	60.086389	5.291418	60.086473	A
2021-06-14 11:30:00	5.291092	60.086387	5.291418	60.086473	A
2021-06-14 11:30:00	5.291093	60.086385	5.291418	60.086473	A
2021-06-14 11:30:00	5.291094	60.086383	5.291418	60.086473	A
2021-06-14 11:30:00	5.291096	60.086381	5.291418	60.086473	A
2021-06-14 11:30:00	5.291097	60.086380	5.291418	60.086473	A
2021-06-14 11:30:00	5.291101	60.086380	5.291418	60.086473	A
2021-06-14 11:30:00	5.291105	60.086381	5.291420	60.086473	A
2021-06-14 11:30:00	5.291109	60.086381	5.291420	60.086473	A
2021-06-14 11:30:00	5.291112	60.086382	5.291420	60.086473	A
2021-06-14 11:30:00	5.291116	60.086383	5.291420	60.086473	A
2021-06-14 11:30:00	5.291120	60.086383	5.291420	60.086473	A
2021-06-14 11:30:00	5.291124	60.086384	5.291420	60.086473	A
2021-06-14 11:30:00	5.291128	60.086385	5.291420	60.086473	A
2021-06-14 11:30:00	5.291132	60.086385	5.291420	60.086472	A
2021-06-14 11:30:00	5.291134	60.086383	5.291420	60.086472	A
2021-06-14 11:30:00	5.291136	60.086381	5.291420	60.086472	A
2021-06-14 11:30:00	5.291137	60.086380	5.291420	60.086472	A
2021-06-14 11:30:00	5.291139	60.086378	5.291420	60.086472	A
2021-06-14 11:30:00	5.291141	60.086376	5.291420	60.086472	A
2021-06-14 11:30:00	5.291143	60.086374	5.291420	60.086472	A
2021-06-14 11:30:00	5.291144	60.086372	5.291420	60.086472	A
2021-06-14 11:30:00	5.291146	60.086370	5.291420	60.086472	A
2021-06-14 11:30:00	5.291148	60.086368	5.291422	60.086472	A
2021-06-14 11:30:00	5.291150	60.086366	5.291422	60.086472	A
2021-06-14 11:30:00	5.291153	60.086366	5.291422	60.086472	A
2021-06-14 11:30:00	5.291157	60.086365	5.291422	60.086472	A
2021-06-14 11:30:00	5.291161	60.086364	5.291422	60.086472	A
2021-06-14 11:30:00	5.291165	60.086363	5.291422	60.086472	A
2021-06-14 11:30:00	5.291169	60.086363	5.291422	60.086472	A
2021-06-14 11:30:00	5.291173	60.086362	5.291422	60.086472	A
2021-06-14 11:30:00	5.291177	60.086361	5.291422	60.086472	A
2021-06-14 11:30:00	5.291180	60.086361	5.291422	60.086472	A
2021-06-14 11:30:00	5.291184	60.086360	5.291422	60.086470	A
2021-06-14 11:30:00	5.291188	60.086359	5.291422	60.086470	A
2021-06-14 11:30:00	5.291191	60.086357	5.291422	60.086470	A
2021-06-14 11:30:00	5.291194	60.086356	5.291423	60.086470	A
2021-06-14 11:30:00	5.291197	60.086355	5.291423	60.086470	A
2021-06-14 11:30:00	5.291201	60.086353	5.291423	60.086470	A
2021-06-14 11:30:00	5.291204	60.086352	5.291423	60.086470	A
2021-06-14 11:30:00	5.291207	60.086351	5.291423	60.086470	A
2021-06-14 11:30:00	5.291210	60.086349	5.291423	60.086470	A
2021-06-14 11:30:00	5.291214	60.086348	5.291423	60.086470	A
2021-06-14 11:30:00	5.291216	60.086347	5.291423	60.086470	A
2021-06-14 11:30:00	5.291218	60.086345	5.291423	60.086470	A
2021-06-14 11:30:00	5.291220	60.086343	5.291423	60.086470	A
2021-06-14 11:30:00	5.291223	60.086342	5.291423	60.086470	A
2021-06-14 11:30:00	5.291225	60.086340	5.291423	60.086470	A
2021-06-14 11:31:00	5.291227	60.086339	5.291423	60.086470	A
2021-06-14 11:31:00	5.291229	60.086337	5.291423	60.086470	A
2021-06-14 11:31:00	5.291231	60.086336	5.291423	60.086468	A
2021-06-14 11:31:00	5.291234	60.086334	5.291425	60.086468	A
2021-06-14 11:31:00	5.291236	60.086333	5.291425	60.086468	A
2021-06-14 11:31:00	5.291237	60.086332	5.291425	60.086468	A
2021-06-14 11:31:00	5.291239	60.086331	5.291425	60.086468	A
2021-06-14 11:31:00	5.291240	60.086330	5.291425	60.086468	A
2021-06-14 11:31:00	5.291241	60.086329	5.291425	60.086468	A
2021-06-14 11:31:00	5.291242	60.086328	5.291425	60.086468	A
2021-06-14 11:31:00	5.291244	60.086327	5.291425	60.086468	A
2021-06-14 11:31:00	5.291245	60.086326	5.291425	60.086468	A
2021-06-14 11:31:00	5.291246	60.086325	5.291425	60.086468	A
2021-06-14 11:31:00	5.291248	60.086324	5.291425	60.086468	A
2021-06-14 11:31:00	5.291249	60.086323	5.291425	60.086468	A
2021-06-14 11:31:00	5.291250	60.086322	5.291425	60.086468	A
2021-06-14 11:31:00	5.291251	60.086321	5.291425	60.086468	A
2021-06-14 11:31:00	5.291253	60.086321	5.291425	60.086468	A
2021-06-14 11:31:00	5.291254	60.086320	5.291425	60.086468	A
2021-06-14 11:31:00	5.291255	60.086319	5.291427	60.086468	A
2021-06-14 11:31:00	5.291256	60.086318	5.291427	60.086468	A
2021-06-14 11:31:00	5.291262	60.086318	5.291427	60.086467	A
2021-06-14 11:31:00	5.291267	60.086318	5.291427	60.086467	A
2021-06-14 11:31:00	5.291272	60.086318	5.291427	60.086467	A
2021-06-14 11:31:00	5.291277	60.086319	5.291427	60.086467	A
2021-06-14 11:31:00	5.291282	60.086319	5.291427	60.086467	A
2021-06-14 11:31:00	5.291287	60.086319	5.291427	60.086467	A
2021-06-14 11:31:00	5.291292	60.086319	5.291427	60.086467	A
2021-06-14 11:31:00	5.291297	60.086320	5.291427	60.086467	A
2021-06-14 11:31:00	5.291302	60.086320	5.291427	60.086467	A
2021-06-14 11:31:00	5.291304	60.086318	5.291427	60.086467	A
2021-06-14 11:31:00	5.291305	60.086317	5.291428	60.086467	A
2021-06-14 11:31:00	5.291307	60.086316	5.291428	60.086467	A
2021-06-14 11:31:00	5.291308	60.086314	5.291428	60.086467	A
2021-06-14 11:31:00	5.291310	60.086313	5.291428	60.086465	A
2021-06-14 11:31:00	5.291312	60.086312	5.291428	60.086465	A
2021-06-14 11:31:00	5.291313	60.086310	5.291428	60.086465	A
2021-06-14 11:31:00	5.291315	60.086309	5.291428	60.086465	A
2021-06-14 11:31:00	5.291316	60.086308	5.291428	60.086465	A
2021-06-14 11:31:00	5.291318	60.086306	5.291428	60.086465	A
2021-06-14 11:31:00	5.291319	60.086305	5.291428	60.086465	A
2021-06-14 11:31:00	5.291321	60.086304	5.291428	60.086465	A
2021-06-14 11:31:00	5.291324	60.086303	5.291428	60.086465	A
2021-06-14 11:31:00	5.291327	60.086302	5.291428	60.086465	A
2021-06-14 11:31:00	5.291329	60.086301	5.291428	60.086465	A
2021-06-14 11:31:00	5.291332	60.086300	5.291430	60.086465	A
2021-06-14 11:31:00	5.291335	60.086299	5.291430	60.086465	A
2021-06-14 11:31:00	5.291338	60.086298	5.291430	60.086465	A
2021-06-14 11:31:00	5.291341	60.086297	5.291430	60.086463	A
2021-06-14 11:31:00	5.291344	60.086296	5.291430	60.086463	A
2021-06-14 11:31:00	5.291346	60.086295	5.291430	60.086463	A
2021-06-14 11:31:00	5.291349	60.086294	5.291430	60.086463	A
2021-06-14 11:31:00	5.291352	60.086293	5.291430	60.086463	A
2021-06-14 11:31:00	5.291355	60.086292	5.291430	60.086463	A
2021-06-14 11:31:00	5.291359	60.086291	5.291430	60.086463	A
2021-06-14 11:31:00	5.291362	60.086290	5.291432	60.086463	A
2021-06-14 11:31:00	5.291366	60.086289	5.291432	60.086463	A
2021-06-14 11:31:00	5.291369	60.086287	5.291432	60.086463	A
2021-06-14 11:31:00	5.291372	60.086286	5.291432	60.086463	A
2021-06-14 11:31:00	5.291376	60.086285	5.291432	60.086463	A
2021-06-14 11:32:00	5.291379	60.086284	5.291432	60.086462	A
2021-06-14 11:32:00	5.291382	60.086283	5.291432	60.086462	A
2021-06-14 11:32:00	5.291387	60.086282	5.291432	60.086462	A
2021-06-14 11:32:00	5.291392	60.086281	5.291432	60.086462	A
2021-06-14 11:32:00	5.291398	60.086280	5.291432	60.086462	A
2021-06-14 11:32:00	5.291403	60.086279	5.291432	60.086462	A
2021-06-14 11:32:00	5.291408	60.086278	5.291432	60.086462	A
2021-06-14 11:32:00	5.291413	60.086276	5.291433	60.086462	A
2021-06-14 11:32:00	5.291418	60.086275	5.291433	60.086462	A
2021-06-14 11:32:00	5.291422	60.086274	5.291433	60.086462	A
2021-06-14 11:32:00	5.291426	60.086273	5.291440	60.086457	A
2021-06-14 11:32:00	5.291430	60.086272	5.291447	60.086450	A
2021-06-14 11:32:00	5.291434	60.086270	5.291452	60.086445	A
2021-06-14 11:32:00	5.291438	60.086269	5.291455	60.086440	A
2021-06-14 11:32:00	5.291442	60.086268	5.291455	60.086440	A
2021-06-14 11:32:00	5.291447	60.086267	5.291455	60.086440	A
2021-06-14 11:32:00	5.291451	60.086265	5.291455	60.086440	A
2021-06-14 11:32:00	5.291455	60.086264	5.291455	60.086440	A
2021-06-14 11:32:00	5.291459	60.086263	5.291455	60.086440	A
2021-06-14 11:32:00	5.291463	60.086262	5.291455	60.086440	A
2021-06-14 11:32:00	5.291466	60.086261	5.291455	60.086440	A
2021-06-14 11:32:00	5.291468	60.086260	5.291455	60.086440	A
2021-06-14 11:32:00	5.291471	60.086260	5.291455	60.086440	A
2021-06-14 11:32:00	5.291473	60.086259	5.291455	60.086440	A
2021-06-14 11:32:00	5.291476	60.086259	5.291457	60.086440	A
2021-06-14 11:32:00	5.291478	60.086258	5.291457	60.086440	A
2021-06-14 11:32:00	5.291480	60.086258	5.291457	60.086440	A
2021-06-14 11:32:00	5.291483	60.086257	5.291457	60.086438	A
2021-06-14 11:32:00	5.291485	60.086257	5.291457	60.086438	A
2021-06-14 11:32:00	5.291488	60.086256	5.291457	60.086438	A
2021-06-14 11:32:00	5.291490	60.086255	5.291457	60.086438	A
2021-06-14 11:32:00	5.291493	60.086255	5.291457	60.086438	A
2021-06-14 11:32:00	5.291495	60.086254	5.291457	60.086438	A
2021-06-14 11:32:00	5.291498	60.086254	5.291457	60.086438	A
2021-06-14 11:32:00	5.291501	60.086253	5.291457	60.086438	A
2021-06-14 11:32:00	5.291503	60.086252	5.291457	60.086438	A
2021-06-14 11:32:00	5.291506	60.086251	5.291468	60.086430	A
2021-06-14 11:32:00	5.291509	60.086249	5.291477	60.086425	A
2021-06-14 11:32:00	5.291512	60.086248	5.291493	60.086415	A
2021-06-14 11:32:00	5.291515	60.086247	5.291498	60.086410	A
2021-06-14 11:32:00	5.291518	60.086246	5.291505	60.086403	A
2021-06-14 11:32:00	5.291521	60.086245	5.291510	60.086398	A
2021-06-14 11:32:00	5.291524	60.086244	5.291518	60.086392	A
2021-06-14 11:32:00	5.291527	60.086243	5.291522	60.086387	A
2021-06-14 11:32:00	5.291531	60.086243	5.291523	60.086383	A
2021-06-14 11:32:00	5.291535	60.086243	5.291525	60.086380	A
2021-06-14 11:32:00	5.291538	60.086243	5.291525	60.086380	A
2021-06-14 11:32:00	5.291542	60.086243	5.291525	60.086380	A
2021-06-14 11:32:00	5.291546	60.086243	5.291525	60.086380	A
2021-06-14 11:32:00	5.291550	60.086243	5.291525	60.086380	A
2021-06-14 11:32:00	5.291554	60.086243	5.291525	60.086380	A
2021-06-14 11:32:00	5.291558	60.086243	5.291527	60.086380	A
2021-06-14 11:32:00	5.291562	60.086243	5.291527	60.086380	A
2021-06-14 11:32:00	5.291565	60.086243	5.291527	60.086380	A
2021-06-14 11:32:00	5.291567	60.086241	5.291527	60.086380	A
2021-06-14 11:32:00	5.291569	60.086240	5.291527	60.086378	A
2021-06-14 11:32:00	5.291571	60.086238	5.291527	60.086378	A
2021-06-14 11:32:00	5.291573	60.086237	5.291527	60.086378	A
2021-06-14 11:32:00	5.291575	60.086235	5.291527	60.086378	A
2021-06-14 11:32:00	5.291577	60.086234	5.291527	60.086378	A
2021-06-14 11:33:00	5.291579	60.086232	5.291527	60.086378	A
2021-06-14 11:33:00	5.291581	60.086230	5.291527	60.086378	A
2021-06-14 11:33:00	5.291582	60.086229	5.291527	60.086378	A
2021-06-14 11:33:00	5.291584	60.086227	5.291527	60.086378	A
2021-06-14 11:33:00	5.291586	60.086226	5.291527	60.086378	A
2021-06-14 11:33:00	5.291588	60.086224	5.291527	60.086378	A
2021-06-14 11:33:00	5.291589	60.086222	5.291527	60.086378	A
2021-06-14 11:33:00	5.291591	60.086220	5.291527	60.086378	A
2021-06-14 11:33:00	5.291592	60.086218	5.291527	60.086378	A
2021-06-14 11:33:00	5.291594	60.086216	5.291528	60.086378	A
2021-06-14 11:33:00	5.291596	60.086214	5.291528	60.086378	A
2021-06-14 11:33:00	5.291597	60.086212	5.291528	60.086378	A
2021-06-14 11:33:00	5.291599	60.086210	5.291528	60.086378	A
2021-06-14 11:33:00	5.291600	60.086208	5.291528	60.086377	A
2021-06-14 11:33:00	5.291602	60.086207	5.291528	60.086377	A
2021-06-14 11:33:00	5.291604	60.086205	5.291528	60.086377	A
2021-06-14 11:33:00	5.291606	60.086204	5.291528	60.086377	A
2021-06-14 11:33:00	5.291608	60.086202	5.291528	60.086377	A
2021-06-14 11:33:00	5.291610	60.086200	5.291528	60.086377	A
2021-06-14 11:33:00	5.291612	60.086199	5.291530	60.086375	A
2021-06-14 11:33:00	5.291614	60.086197	5.291532	60.086372	A
2021-06-14 11:33:00	5.291616	60.086196	5.291537	60.086367	A
2021-06-14 11:33:00	5.291618	60.086194	5.291540	60.086363	A
2021-06-14 11:33:00	5.291620	60.086193	5.291548	60.086358	A
2021-06-14 11:33:00	5.291622	60.086191	5.291552	60.086353	A
2021-06-14 11:33:00	5.291624	60.086190	5.291552	60.086353	A
2021-06-14 11:33:00	5.291626	60.086189	5.291552	60.086353	A
2021-06-14 11:33:00	5.291629	60.086188	5.291552	60.086352	A
2021-06-14 11:33:00	5.291631	60.086186	5.291552	60.086352	A
2021-06-14 11:33:00	5.291634	60.086185	5.291552	60.086352	A
2021-06-14 11:33:00	5.291636	60.086184	5.291552	60.086352	A
2021-06-14 11:33:00	5.291638	60.086183	5.291552	60.086352	A
2021-06-14 11:33:00	5.291641	60.086181	5.291552	60.086352	A
2021-06-14 11:33:00	5.291643	60.086180	5.291552	60.086352	A
2021-06-14 11:33:00	5.291646	60.086179	5.291552	60.086352	A
2021-06-14 11:33:00	5.291648	60.086178	5.291552	60.086352	A
2021-06-14 11:33:00	5.291650	60.086176	5.291553	60.086352	A
2021-06-14 11:33:00	5.291653	60.086175	5.291553	60.086352	A
2021-06-14 11:33:00	5.291655	60.086174	5.291553	60.086352	A
2021-06-14 11:33:00	5.291657	60.086173	5.291553	60.086352	A
2021-06-14 11:33:00	5.291659	60.086171	5.291553	60.086352	A
2021-06-14 11:33:00	5.291661	60.086170	5.291553	60.086352	A
2021-06-14 11:33:00	5.291663	60.086169	5.291553	60.086352	A
2021-06-14 11:33:00	5.291665	60.086168	5.291553	60.086352	A
2021-06-14 11:33:00	5.291668	60.086166	5.291553	60.086352	A
2021-06-14 11:33:00	5.291670	60.086165	5.291553	60.086352	A
2021-06-14 11:33:00	5.291672	60.086164	5.291553	60.086350	A
2021-06-14 11:33:00	5.291674	60.086163	5.291553	60.086350	A
2021-06-14 11:33:00	5.291676	60.086161	5.291553	60.086350	A
2021-06-14 11:33:00	5.291681	60.086161	5.291553	60.086350	A
2021-06-14 11:33:00	5.291685	60.086161	5.291553	60.086350	A
2021-06-14 11:33:00	5.291689	60.086160	5.291555	60.086350	A
2021-06-14 11:33:00	5.291694	60.086160	5.291555	60.086350	A
2021-06-14 11:33:00	5.291698	60.086159	5.291555	60.086350	A
2021-06-14 11:33:00	5.291703	60.086159	5.291555	60.086350	A
2021-06-14 11:33:00	5.291707	60.086158	5.291555	60.086350	A
2021-06-14 11:33:00	5.291712	60.086158	5.291555	60.086350	A
2021-06-14 11:33:00	5.291712	60.086155	5.291555	60.086350	A
2021-06-14 11:33:00	5.291712	60.086153	5.291555	60.086350	A
2021-06-14 11:33:00	5.291713	60.086150	5.291555	60.086350	A
2021-06-14 11:34:00	5.291713	60.086147	5.291555	60.086350	A
2021-06-14 11:34:00	5.291713	60.086145	5.291555	60.086350	A
2021-06-14 11:34:00	5.291714	60.086142	5.291555	60.086350	A
2021-06-14 11:34:00	5.291714	60.086139	5.291555	60.086348	A
2021-06-14 11:34:00	5.291719	60.086139	5.291557	60.086348	A
2021-06-14 11:34:00	5.291724	60.086140	5.291557	60.086348	A
2021-06-14 11:34:00	5.291730	60.086140	5.291557	60.086348	A
2021-06-14 11:34:00	5.291735	60.086140	5.291557	60.086348	A
2021-06-14 11:34:00	5.291740	60.086140	5.291557	60.086348	A
2021-06-14 11:34:00	5.291745	60.086140	5.291558	60.086348	A
2021-06-14 11:34:00	5.291750	60.086140	5.291563	60.086343	A
2021-06-14 11:34:00	5.291756	60.086140	5.291568	60.086338	A
2021-06-14 11:34:00	5.291759	60.086139	5.291575	60.086333	A
2021-06-14 11:34:00	5.291762	60.086138	5.291575	60.086332	A
2021-06-14 11:34:00	5.291765	60.086136	5.291575	60.086332	A
2021-06-14 11:34:00	5.291768	60.086135	5.291575	60.086332	A
2021-06-14 11:34:00	5.291771	60.086134	5.291575	60.086332	A
2021-06-14 11:34:00	5.291774	60.086132	5.291575	60.086332	A
2021-06-14 11:34:00	5.291777	60.086131	5.291575	60.086332	A
2021-06-14 11:34:00	5.291780	60.086130	5.291577	60.086332	A
2021-06-14 11:34:00	5.291783	60.086129	5.291577	60.086332	A
2021-06-14 11:34:00	5.291787	60.086127	5.291577	60.086332	A
2021-06-14 11:34:00	5.291789	60.086127	5.291577	60.086332	A
2021-06-14 11:34:00	5.291792	60.086126	5.291577	60.086332	A
2021-06-14 11:34:00	5.291795	60.086126	5.291577	60.086332	A
2021-06-14 11:34:00	5.291798	60.086126	5.291577	60.086332	A
2021-06-14 11:34:00	5.291801	60.086125	5.291577	60.086332	A
2021-06-14 11:34:00	5.291804	60.086125	5.291577	60.086330	A
2021-06-14 11:34:00	5.291806	60.086124	5.291577	60.086330	A
2021-06-14 11:34:00	5.291809	60.086124	5.291577	60.086330	A
2021-06-14 11:34:00	5.291812	60.086123	5.291577	60.086330	A
2021-06-14 11:34:00	5.291815	60.086123	5.291577	60.086330	A
2021-06-14 11:34:00	5.291818	60.086123	5.291577	60.086330	A
2021-06-14 11:34:00	5.291821	60.086122	5.291577	60.086330	A
2021-06-14 11:34:00	5.291824	60.086122	5.291578	60.086330	A
2021-06-14 11:34:00	5.291829	60.086120	5.291578	60.086330	A
2021-06-14 11:34:00	5.291833	60.086119	5.291578	60.086330	A
2021-06-14 11:34:00	5.291838	60.086117	5.291578	60.086330	A
2021-06-14 11:34:00	5.291843	60.086115	5.291578	60.086330	A
2021-06-14 11:34:00	5.291848	60.086114	5.291578	60.086330	A
2021-06-14 11:34:00	5.291853	60.086112	5.291578	60.086328	A
2021-06-14 11:34:00	5.291858	60.086111	5.291578	60.086328	A
2021-06-14 11:34:00	5.291863	60.086109	5.291578	60.086328	A
2021-06-14 11:34:00	5.291867	60.086109	5.291578	60.086328	A
2021-06-14 11:34:00	5.291871	60.086109	5.291578	60.086328	A
2021-06-14 11:34:00	5.291875	60.086108	5.291578	60.086328	A
2021-06-14 11:34:00	5.291879	60.086108	5.291578	60.086328	A
2021-06-14 11:34:00	5.291882	60.086108	5.291578	60.086328	A
2021-06-14 11:34:00	5.291886	60.086108	5.291580	60.086328	A
2021-06-14 11:34:00	5.291890	60.086107	5.291580	60.086328	A
2021-06-14 11:34:00	5.291894	60.086107	5.291580	60.086328	A
2021-06-14 11:34:00	5.291898	60.086107	5.291580	60.086328	A
2021-06-14 11:34:00	5.291902	60.086106	5.291580	60.086328	A
2021-06-14 11:34:00	5.291906	60.086106	5.291580	60.086328	A
2021-06-14 11:34:00	5.291910	60.086105	5.291580	60.086328	A
2021-06-14 11:34:00	5.291914	60.086104	5.291580	60.086328	A
2021-06-14 11:34:00	5.291917	60.086103	5.291580	60.086327	A
2021-06-14 11:34:00	5.291921	60.086102	5.291580	60.086327	A
2021-06-14 11:34:00	5.291925	60.086101	5.291580	60.086327	A
2021-06-14 11:34:00	5.291929	60.086100	5.291580	60.086327	A
2021-06-14 11:35:00	5.291933	60.086099	5.291580	60.086327	A
2021-06-14 11:35:00	5.291937	60.086098	5.291582	60.086327	A
2021-06-14 11:35:00	5.291941	60.086097	5.291582	60.086327	A
2021-06-14 11:35:00	5.291944	60.086095	5.291582	60.086327	A
2021-06-14 11:35:00	5.291948	60.086094	5.291582	60.086327	A
2021-06-14 11:35:00	5.291951	60.086092	5.291582	60.086327	A
2021-06-14 11:35:00	5.291954	60.086090	5.291582	60.086327	A
2021-06-14 11:35:00	5.291957	60.086088	5.291582	60.086327	A
2021-06-14 11:35:00	5.291960	60.086087	5.291582	60.086327	A
2021-06-14 11:35:00	5.291963	60.086085	5.291582	60.086327	A
2021-06-14 11:35:00	5.291966	60.086083	5.291582	60.086327	A
2021-06-14 11:35:00	5.291969	60.086081	5.291582	60.086325	A
2021-06-14 11:35:00	5.291973	60.086081	5.291583	60.086325	A
2021-06-14 11:35:00	5.291976	60.086080	5.291583	60.086325	A
2021-06-14 11:35:00	5.291979	60.086079	5.291583	60.086325	A
2021-06-14 11:35:00	5.291982	60.086079	5.291583	60.086325	A
2021-06-14 11:35:00	5.291985	60.086078	5.291583	60.086325	A
2021-06-14 11:35:00	5.291988	60.086078	5.291583	60.086325	A
2021-06-14 11:35:00	5.291991	60.086077	5.291583	60.086325	A
2021-06-14 11:35:00	5.291994	60.086076	5.291583	60.086325	A
2021-06-14 11:35:00	5.291998	60.086076	5.291583	60.086325	A
2021-06-14 11:35:00	5.292001	60.086075	5.291583	60.086325	A
2021-06-14 11:35:00	5.292004	60.086075	5.291583	60.086325	A
2021-06-14 11:35:00	5.292004	60.086073	5.291585	60.086325	A
2021-06-14 11:35:00	5.292003	60.086071	5.291585	60.086325	A
2021-06-14 11:35:00	5.292003	60.086069	5.291585	60.086325	A
2021-06-14 11:35:00	5.292003	60.086067	5.291585	60.086323	A
2021-06-14 11:35:00	5.292002	60.086065	5.291585	60.086323	A
2021-06-14 11:35:00	5.292002	60.086063	5.291585	60.086323	A
2021-06-14 11:35:00	5.292002	60.086061	5.291585	60.086323	A
2021-06-14 11:35:00	5.292002	60.086059	5.291585	60.086323	A
2021-06-14 11:35:00	5.292001	60.086057	5.291585	60.086323	A
2021-06-14 11:35:00	5.292001	60.086055	5.291587	60.086323	A
2021-06-14 11:35:00	5.292011	60.086054	5.291587	60.086323	A
2021-06-14 11:35:00	5.292020	60.086052	5.291587	60.086323	A
2021-06-14 11:35:00	5.292029	60.086050	5.291587	60.086323	A
2021-06-14 11:35:00	5.292039	60.086048	5.291587	60.086323	A
2021-06-14 11:35:00	5.292042	60.086047	5.291587	60.086323	A
2021-06-14 11:35:00	5.292045	60.086046	5.291587	60.086323	A
2021-06-14 11:35:00	5.292049	60.086045	5.291587	60.086322	A
2021-06-14 11:35:00	5.292052	60.086044	5.291587	60.086322	A
2021-06-14 11:35:00	5.292055	60.086043	5.291587	60.086322	A
2021-06-14 11:35:00	5.292059	60.086041	5.291588	60.086322	A
2021-06-14 11:35:00	5.292062	60.086040	5.291588	60.086322	A
2021-06-14 11:35:00	5.292065	60.086039	5.291588	60.086322	A
2021-06-14 11:35:00	5.292069	60.086038	5.291588	60.086322	A
2021-06-14 11:35:00	5.292071	60.086036	5.291588	60.086322	A
2021-06-14 11:35:00	5.292074	60.086034	5.291588	60.086322	A
2021-06-14 11:35:00	5.292076	60.086032	5.291588	60.086322	A
2021-06-14 11:35:00	5.292079	60.086029	5.291588	60.086322	A
2021-06-14 11:35:00	5.292082	60.086027	5.291588	60.086322	A
2021-06-14 11:35:00	5.292084	60.086025	5.291590	60.086318	A
2021-06-14 11:35:00	5.292087	60.086023	5.291600	60.086313	A
2021-06-14 11:35:00	5.292089	60.086021	5.291607	60.086307	A
2021-06-14 11:35:00	5.292095	60.086023	5.291613	60.086302	A
2021-06-14 11:35:00	5.292100	60.086024	5.291615	60.086300	A
2021-06-14 11:35:00	5.292106	60.086026	5.291615	60.086300	A
2021-06-14 11:35:00	5.292111	60.086028	5.291615	60.086300	A
2021-06-14 11:35:00	5.292117	60.086029	5.291615	60.086300	A
2021-06-14 11:35:00	5.292122	60.086031	5.291615	60.086300	A
2021-06-14 11:36:00	5.292124	60.086029	5.291615	60.086300	A
2021-06-14 11:36:00	5.292125	60.086028	5.291615	60.086298	A
2021-06-14 11:36:00	5.292127	60.086026	5.291617	60.086298	A
2021-06-14 11:36:00	5.292128	60.086024	5.291617	60.086298	A
2021-06-14 11:36:00	5.292130	60.086022	5.291617	60.086298	A
2021-06-14 11:36:00	5.292131	60.086021	5.291617	60.086298	A
2021-06-14 11:36:00	5.292133	60.086019	5.291617	60.086298	A
2021-06-14 11:36:00	5.292134	60.086017	5.291617	60.086298	A
2021-06-14 11:36:00	5.292136	60.086015	5.291617	60.086298	A
2021-06-14 11:36:00	5.292137	60.086013	5.291617	60.086298	A
2021-06-14 11:36:00	5.292138	60.086012	5.291617	60.086298	A
2021-06-14 11:36:00	5.292143	60.086011	5.291617	60.086298	A
2021-06-14 11:36:00	5.292148	60.086010	5.291617	60.086298	A
2021-06-14 11:36:00	5.292152	60.086010	5.291617	60.086298	A
2021-06-14 11:36:00	5.292157	60.086009	5.291618	60.086298	A
2021-06-14 11:36:00	5.292161	60.086009	5.291618	60.086297	A
2021-06-14 11:36:00	5.292166	60.086008	5.291618	60.086297	A
2021-06-14 11:36:00	5.292170	60.086007	5.291618	60.086297	A
2021-06-14 11:36:00	5.292175	60.086007	5.291618	60.086297	A
2021-06-14 11:36:00	5.292179	60.086006	5.291618	60.086297	A
2021-06-14 11:36:00	5.292184	60.086006	5.291618	60.086297	A
2021-06-14 11:36:00	5.292188	60.086004	5.291618	60.086297	A
2021-06-14 11:36:00	5.292191	60.086003	5.291620	60.086297	A
2021-06-14 11:36:00	5.292195	60.086002	5.291620	60.086297	A
2021-06-14 11:36:00	5.292199	60.086001	5.291620	60.086297	A
2021-06-14 11:36:00	5.292202	60.086000	5.291620	60.086297	A
2021-06-14 11:36:00	5.292206	60.085999	5.291620	60.086295	A
2021-06-14 11:36:00	5.292210	60.085998	5.291620	60.086295	A
2021-06-14 11:36:00	5.292214	60.085997	5.291620	60.086295	A
2021-06-14 11:36:00	5.292217	60.085995	5.291620	60.086295	A
2021-06-14 11:36:00	5.292221	60.085994	5.291620	60.086295	A
2021-06-14 11:36:00	5.292225	60.085993	5.291622	60.086295	A
2021-06-14 11:36:00	5.292225	60.085992	5.291622	60.086295	A
2021-06-14 11:36:00	5.292226	60.085991	5.291622	60.086295	A
2021-06-14 11:36:00	5.292226	60.085990	5.291622	60.086295	A
2021-06-14 11:36:00	5.292226	60.085989	5.291622	60.086295	A
2021-06-14 11:36:00	5.292227	60.085988	5.291622	60.086295	A
2021-06-14 11:36:00	5.292227	60.085987	5.291622	60.086295	A
2021-06-14 11:36:00	5.292228	60.085986	5.291622	60.086295	A
2021-06-14 11:36:00	5.292228	60.085985	5.291622	60.086295	A
2021-06-14 11:36:00	5.292229	60.085984	5.291622	60.086293	A
2021-06-14 11:36:00	5.292229	60.085983	5.291622	60.086293	A
2021-06-14 11:36:00	5.292230	60.085982	5.291625	60.086293	A
2021-06-14 11:36:00	5.292230	60.085981	5.291635	60.086287	A
2021-06-14 11:36:00	5.292231	60.085980	5.291642	60.086280	A
2021-06-14 11:36:00	5.292231	60.085979	5.291650	60.086275	A
2021-06-14 11:36:00	5.292232	60.085978	5.291657	60.086270	A
2021-06-14 11:36:00	5.292232	60.085977	5.291667	60.086263	A
2021-06-14 11:36:00	5.292232	60.085976	5.291675	60.086258	A
2021-06-14 11:36:00	5.292233	60.085975	5.291680	60.086253	A
2021-06-14 11:36:00	5.292233	60.085974	5.291685	60.086248	A
2021-06-14 11:36:00	5.292237	60.085973	5.291685	60.086248	A
2021-06-14 11:36:00	5.292241	60.085972	5.291685	60.086248	A
2021-06-14 11:36:00	5.292244	60.085971	5.291685	60.086248	A
2021-06-14 11:36:00	5.292248	60.085969	5.291687	60.086248	A
2021-06-14 11:36:00	5.292252	60.085968	5.291687	60.086248	A
2021-06-14 11:36:00	5.292255	60.085967	5.291687	60.086248	A
2021-06-14 11:36:00	5.292259	60.085966	5.291687	60.086247	A
2021-06-14 11:36:00	5.292263	60.085964	5.291687	60.086247	A
2021-06-14 11:36:00	5.292266	60.085963	5.291687	60.086247	A
2021-06-14 11:37:00	5.292270	60.085962	5.291687	60.086247	A
2021-06-14 11:37:00	5.292273	60.085961	5.291687	60.086247	A
2021-06-14 11:37:00	5.292277	60.085960	5.291687	60.086247	A
2021-06-14 11:37:00	5.292280	60.085960	5.291687	60.086247	A
2021-06-14 11:37:00	5.292284	60.085959	5.291687	60.086247	A
2021-06-14 11:37:00	5.292287	60.085959	5.291687	60.086247	A
2021-06-14 11:37:00	5.292291	60.085958	5.291687	60.086247	A
2021-06-14 11:37:00	5.292294	60.085957	5.291688	60.086247	A
2021-06-14 11:37:00	5.292298	60.085957	5.291688	60.086247	A
2021-06-14 11:37:00	5.292301	60.085956	5.291688	60.086247	A
2021-06-14 12:15:00	5.288859	60.085683	5.290247	60.085990	A
2021-06-14 12:15:00	5.288860	60.085683	5.290248	60.085990	A
2021-06-14 12:15:00	5.288862	60.085682	5.290248	60.085988	A
2021-06-14 12:15:00	5.288864	60.085681	5.290248	60.085988	A
2021-06-14 12:15:00	5.288866	60.085680	5.290248	60.085987	A
2021-06-14 12:15:00	5.288867	60.085679	5.290250	60.085987	A
2021-06-14 12:15:00	5.288869	60.085678	5.290250	60.085987	A
2021-06-14 12:15:00	5.288871	60.085677	5.290252	60.085985	A
2021-06-14 12:15:00	5.288873	60.085676	5.290252	60.085985	A
2021-06-14 12:15:00	5.288875	60.085675	5.290252	60.085987	A
2021-06-14 12:15:00	5.288876	60.085674	5.290253	60.085987	A
2021-06-14 12:16:00	5.288878	60.085673	5.290255	60.085985	A
2021-06-14 12:16:00	5.288881	60.085669	5.290255	60.085987	A
2021-06-14 12:16:00	5.288884	60.085666	5.290255	60.085985	A
2021-06-14 12:16:00	5.288887	60.085662	5.290255	60.085985	A
2021-06-14 12:16:00	5.288889	60.085659	5.290257	60.085985	A
2021-06-14 12:16:00	5.288892	60.085655	5.290257	60.085985	A
2021-06-14 12:16:00	5.288892	60.085658	5.290257	60.085985	A
2021-06-14 12:16:00	5.288892	60.085662	5.290257	60.085985	A
2021-06-14 12:16:00	5.288892	60.085665	5.290257	60.085985	A
2021-06-14 12:16:00	5.288892	60.085668	5.290257	60.085983	A
2021-06-14 12:16:00	5.288891	60.085671	5.290257	60.085983	A
2021-06-14 12:16:00	5.288891	60.085675	5.290257	60.085983	A
2021-06-14 12:16:00	5.288891	60.085678	5.290257	60.085983	A
2021-06-14 12:16:00	5.288895	60.085681	5.290257	60.085983	A
2021-06-14 12:16:00	5.288899	60.085684	5.290257	60.085983	A
2021-06-14 12:16:00	5.288903	60.085688	5.290257	60.085983	A
2021-06-14 12:16:00	5.288907	60.085691	5.290257	60.085983	A
2021-06-14 12:16:00	5.288911	60.085694	5.290257	60.085983	A
2021-06-14 12:16:00	5.288914	60.085694	5.290257	60.085983	A
2021-06-14 12:16:00	5.288918	60.085694	5.290257	60.085983	A
2021-06-14 12:16:00	5.288921	60.085694	5.290257	60.085983	A
2021-06-14 12:16:00	5.288924	60.085694	5.290257	60.085983	A
2021-06-14 12:16:00	5.288928	60.085694	5.290257	60.085983	A
2021-06-14 12:16:00	5.288931	60.085694	5.290257	60.085983	A
2021-06-14 12:16:00	5.288934	60.085694	5.290257	60.085983	A
2021-06-14 12:16:00	5.288938	60.085694	5.290257	60.085983	A
2021-06-14 12:16:00	5.288941	60.085695	5.290257	60.085983	A
2021-06-14 12:16:00	5.288945	60.085695	5.290257	60.085983	A
2021-06-14 12:16:00	5.288948	60.085695	5.290257	60.085983	A
2021-06-14 12:16:00	5.288949	60.085694	5.290257	60.085983	A
2021-06-14 12:16:00	5.288950	60.085693	5.290257	60.085983	A
2021-06-14 12:16:00	5.288950	60.085692	5.290257	60.085983	A
2021-06-14 12:16:00	5.288951	60.085691	5.290257	60.085983	A
2021-06-14 12:16:00	5.288952	60.085690	5.290257	60.085983	A
2021-06-14 12:16:00	5.288953	60.085689	5.290257	60.085983	A
2021-06-14 12:16:00	5.288954	60.085688	5.290257	60.085983	A
2021-06-14 12:16:00	5.288955	60.085687	5.290257	60.085983	A
2021-06-14 12:16:00	5.288955	60.085686	5.290257	60.085983	A
2021-06-14 12:16:00	5.288956	60.085685	5.290258	60.085983	A
2021-06-14 12:16:00	5.288957	60.085684	5.290258	60.085983	A
2021-06-14 12:16:00	5.288958	60.085683	5.290258	60.085983	A
2021-06-14 12:16:00	5.288959	60.085682	5.290258	60.085983	A
2021-06-14 12:16:00	5.288960	60.085682	5.290258	60.085983	A
2021-06-14 12:16:00	5.288960	60.085681	5.290258	60.085983	A
2021-06-14 12:16:00	5.288961	60.085680	5.290258	60.085983	A
2021-06-14 12:16:00	5.288962	60.085679	5.290258	60.085983	A
2021-06-14 12:16:00	5.288963	60.085678	5.290258	60.085983	A
2021-06-14 12:16:00	5.288968	60.085676	5.290258	60.085983	A
2021-06-14 12:16:00	5.288973	60.085674	5.290258	60.085983	A
2021-06-14 12:16:00	5.288978	60.085672	5.290258	60.085983	A
2021-06-14 12:16:00	5.288983	60.085669	5.290258	60.085983	A
2021-06-14 12:16:00	5.288988	60.085667	5.290258	60.085983	A
2021-06-14 12:16:00	5.288993	60.085665	5.290258	60.085983	A
2021-06-14 12:16:00	5.288998	60.085666	5.290258	60.085983	A
2021-06-14 12:16:00	5.289002	60.085667	5.290258	60.085983	A
2021-06-14 12:16:00	5.289007	60.085669	5.290258	60.085983	A
2021-06-14 12:16:00	5.289011	60.085670	5.290258	60.085983	A
2021-06-14 12:16:00	5.289016	60.085671	5.290258	60.085983	A
2021-06-14 12:16:00	5.289020	60.085672	5.290258	60.085983	A
2021-06-14 12:16:00	5.289025	60.085673	5.290258	60.085983	A
2021-06-14 12:17:00	5.289029	60.085674	5.290258	60.085983	A
2021-06-14 12:17:00	5.289034	60.085675	5.290258	60.085983	A
2021-06-14 12:17:00	5.289038	60.085676	5.290258	60.085983	A
2021-06-14 12:17:00	5.289043	60.085678	5.290258	60.085983	A
2021-06-14 12:17:00	5.289047	60.085679	5.290258	60.085983	A
2021-06-14 12:17:00	5.289067	60.085685	5.290258	60.085983	A
2021-06-14 12:17:00	5.289086	60.085692	5.290258	60.085983	A
2021-06-14 12:17:00	5.289083	60.085692	5.290258	60.085982	A
2021-06-14 12:17:00	5.289080	60.085693	5.290258	60.085982	A
2021-06-14 12:17:00	5.289076	60.085693	5.290258	60.085982	A
2021-06-14 12:17:00	5.289073	60.085694	5.290258	60.085982	A
2021-06-14 12:17:00	5.289070	60.085695	5.290258	60.085982	A
2021-06-14 12:17:00	5.289067	60.085695	5.290258	60.085982	A
2021-06-14 12:17:00	5.289064	60.085696	5.290258	60.085982	A
2021-06-14 12:17:00	5.289061	60.085697	5.290258	60.085982	A
2021-06-14 12:17:00	5.289057	60.085697	5.290260	60.085982	A
2021-06-14 12:17:00	5.289054	60.085698	5.290260	60.085982	A
2021-06-14 12:17:00	5.289051	60.085699	5.290260	60.085982	A
2021-06-14 12:17:00	5.289048	60.085699	5.290260	60.085982	A
2021-06-14 12:17:00	5.289045	60.085700	5.290260	60.085982	A
2021-06-14 12:17:00	5.289048	60.085701	5.290260	60.085982	A
2021-06-14 12:17:00	5.289051	60.085703	5.290260	60.085982	A
2021-06-14 12:17:00	5.289054	60.085704	5.290260	60.085982	A
2021-06-14 12:17:00	5.289057	60.085706	5.290260	60.085982	A
2021-06-14 12:17:00	5.289060	60.085707	5.290260	60.085982	A
2021-06-14 12:17:00	5.289063	60.085708	5.290260	60.085982	A
2021-06-14 12:17:00	5.289066	60.085710	5.290260	60.085982	A
2021-06-14 12:17:00	5.289069	60.085711	5.290260	60.085982	A
2021-06-14 12:17:00	5.289072	60.085713	5.290260	60.085982	A
2021-06-14 12:17:00	5.289079	60.085707	5.290260	60.085982	A
2021-06-14 12:17:00	5.289087	60.085701	5.290260	60.085982	A
2021-06-14 12:17:00	5.289095	60.085696	5.290260	60.085982	A
2021-06-14 12:17:00	5.289097	60.085694	5.290260	60.085982	A
2021-06-14 12:17:00	5.289100	60.085692	5.290260	60.085982	A
2021-06-14 12:17:00	5.289102	60.085690	5.290260	60.085982	A
2021-06-14 12:17:00	5.289104	60.085688	5.290260	60.085982	A
2021-06-14 12:17:00	5.289107	60.085686	5.290260	60.085982	A
2021-06-14 12:17:00	5.289109	60.085684	5.290260	60.085982	A
2021-06-14 12:17:00	5.289112	60.085682	5.290260	60.085982	A
2021-06-14 12:17:00	5.289114	60.085681	5.290260	60.085982	A
2021-06-14 12:17:00	5.289115	60.085680	5.290260	60.085982	A
2021-06-14 12:17:00	5.289117	60.085680	5.290260	60.085982	A
2021-06-14 12:17:00	5.289118	60.085680	5.290260	60.085982	A
2021-06-14 12:17:00	5.289119	60.085679	5.290260	60.085982	A
2021-06-14 12:17:00	5.289120	60.085679	5.290260	60.085982	A
2021-06-14 12:17:00	5.289121	60.085679	5.290262	60.085982	A
2021-06-14 12:17:00	5.289123	60.085679	5.290262	60.085982	A
2021-06-14 12:17:00	5.289124	60.085678	5.290262	60.085982	A
2021-06-14 12:17:00	5.289125	60.085678	5.290262	60.085982	A
2021-06-14 12:17:00	5.289126	60.085678	5.290262	60.085982	A
2021-06-14 12:17:00	5.289127	60.085678	5.290262	60.085980	A
2021-06-14 12:17:00	5.289129	60.085677	5.290262	60.085980	A
2021-06-14 12:17:00	5.289130	60.085677	5.290262	60.085980	A
2021-06-14 12:17:00	5.289131	60.085677	5.290262	60.085980	A
2021-06-14 12:17:00	5.289132	60.085677	5.290262	60.085980	A
2021-06-14 12:17:00	5.289133	60.085676	5.290262	60.085980	A
2021-06-14 12:17:00	5.289135	60.085676	5.290262	60.085980	A
2021-06-14 12:17:00	5.289136	60.085676	5.290262	60.085980	A
2021-06-14 12:17:00	5.289137	60.085676	5.290262	60.085980	A
2021-06-14 12:17:00	5.289138	60.085675	5.290262	60.085980	A
2021-06-14 12:18:00	5.289139	60.085675	5.290262	60.085980	A
2021-06-14 12:18:00	5.289141	60.085675	5.290262	60.085980	A
2021-06-14 12:18:00	5.289142	60.085675	5.290262	60.085980	A
2021-06-14 12:18:00	5.289143	60.085674	5.290262	60.085980	A
2021-06-14 12:18:00	5.289144	60.085674	5.290262	60.085980	A
2021-06-14 12:18:00	5.289145	60.085674	5.290262	60.085980	A
2021-06-14 12:18:00	5.289147	60.085674	5.290262	60.085980	A
2021-06-14 12:18:00	5.289148	60.085673	5.290262	60.085980	A
2021-06-14 12:18:00	5.289150	60.085673	5.290262	60.085980	A
2021-06-14 12:18:00	5.289151	60.085673	5.290262	60.085980	A
2021-06-14 12:18:00	5.289153	60.085672	5.290262	60.085980	A
2021-06-14 12:18:00	5.289155	60.085672	5.290263	60.085980	A
2021-06-14 12:18:00	5.289157	60.085672	5.290263	60.085980	A
2021-06-14 12:18:00	5.289159	60.085671	5.290263	60.085980	A
2021-06-14 12:18:00	5.289160	60.085671	5.290263	60.085980	A
2021-06-14 12:18:00	5.289162	60.085671	5.290263	60.085980	A
2021-06-14 12:18:00	5.289164	60.085671	5.290263	60.085980	A
2021-06-14 12:18:00	5.289166	60.085670	5.290263	60.085980	A
2021-06-14 12:18:00	5.289168	60.085670	5.290263	60.085980	A
2021-06-14 12:18:00	5.289169	60.085670	5.290263	60.085980	A
2021-06-14 12:18:00	5.289171	60.085669	5.290263	60.085980	A
2021-06-14 12:18:00	5.289173	60.085669	5.290263	60.085980	A
2021-06-14 12:18:00	5.289175	60.085669	5.290263	60.085980	A
2021-06-14 12:18:00	5.289177	60.085668	5.290263	60.085980	A
2021-06-14 12:18:00	5.289178	60.085668	5.290263	60.085980	A
2021-06-14 12:18:00	5.289180	60.085668	5.290263	60.085980	A
2021-06-14 12:18:00	5.289182	60.085667	5.290263	60.085980	A
2021-06-14 12:18:00	5.289184	60.085666	5.290263	60.085980	A
2021-06-14 12:18:00	5.289186	60.085665	5.290263	60.085980	A
2021-06-14 12:18:00	5.289188	60.085664	5.290263	60.085980	A
2021-06-14 12:18:00	5.289190	60.085663	5.290263	60.085980	A
2021-06-14 12:18:00	5.289193	60.085662	5.290263	60.085980	A
2021-06-14 12:18:00	5.289195	60.085661	5.290265	60.085978	A
2021-06-14 12:18:00	5.289197	60.085660	5.290265	60.085978	A
2021-06-14 12:18:00	5.289199	60.085659	5.290265	60.085978	A
2021-06-14 12:18:00	5.289201	60.085658	5.290265	60.085978	A
2021-06-14 12:18:00	5.289203	60.085657	5.290265	60.085978	A
2021-06-14 12:18:00	5.289205	60.085656	5.290265	60.085978	A
2021-06-14 12:18:00	5.289208	60.085655	5.290265	60.085978	A
2021-06-14 12:18:00	5.289210	60.085654	5.290265	60.085978	A
2021-06-14 12:18:00	5.289211	60.085654	5.290265	60.085978	A
2021-06-14 12:18:00	5.289212	60.085654	5.290265	60.085978	A
2021-06-14 12:18:00	5.289213	60.085653	5.290265	60.085978	A
2021-06-14 12:18:00	5.289214	60.085653	5.290265	60.085978	A
2021-06-14 12:18:00	5.289215	60.085653	5.290265	60.085978	A
2021-06-14 12:18:00	5.289216	60.085652	5.290265	60.085978	A
2021-06-14 12:18:00	5.289217	60.085652	5.290265	60.085978	A
2021-06-14 12:18:00	5.289218	60.085652	5.290265	60.085978	A
2021-06-14 12:18:00	5.289219	60.085651	5.290265	60.085978	A
2021-06-14 12:18:00	5.289220	60.085651	5.290265	60.085978	A
2021-06-14 12:18:00	5.289222	60.085651	5.290265	60.085978	A
2021-06-14 12:18:00	5.289223	60.085650	5.290265	60.085978	A
2021-06-14 12:18:00	5.289224	60.085650	5.290267	60.085978	A
2021-06-14 12:18:00	5.289225	60.085650	5.290267	60.085978	A
2021-06-14 12:18:00	5.289226	60.085650	5.290267	60.085978	A
2021-06-14 12:18:00	5.289227	60.085649	5.290267	60.085978	A
2021-06-14 12:18:00	5.289228	60.085649	5.290267	60.085978	A
2021-06-14 12:18:00	5.289229	60.085649	5.290267	60.085978	A
2021-06-14 12:18:00	5.289230	60.085648	5.290267	60.085978	A
2021-06-14 12:18:00	5.289231	60.085648	5.290267	60.085978	A
2021-06-14 12:19:00	5.289232	60.085648	5.290267	60.085978	A
2021-06-14 12:19:00	5.289233	60.085647	5.290267	60.085978	A
2021-06-14 12:19:00	5.289235	60.085647	5.290267	60.085977	A
2021-06-14 12:19:00	5.289236	60.085647	5.290267	60.085977	A
2021-06-14 12:19:00	5.289237	60.085646	5.290267	60.085977	A
2021-06-14 12:19:00	5.289238	60.085646	5.290267	60.085977	A
2021-06-14 12:19:00	5.289239	60.085646	5.290267	60.085977	A
2021-06-14 12:19:00	5.289240	60.085646	5.290267	60.085977	A
2021-06-14 12:19:00	5.289241	60.085645	5.290267	60.085977	A
2021-06-14 12:19:00	5.289242	60.085645	5.290267	60.085977	A
2021-06-14 12:19:00	5.289243	60.085645	5.290268	60.085977	A
2021-06-14 12:19:00	5.289244	60.085644	5.290268	60.085977	A
2021-06-14 12:19:00	5.289245	60.085644	5.290268	60.085977	A
2021-06-14 12:19:00	5.289246	60.085643	5.290268	60.085977	A
2021-06-14 12:19:00	5.289246	60.085643	5.290268	60.085977	A
2021-06-14 12:19:00	5.289247	60.085642	5.290268	60.085977	A
2021-06-14 12:19:00	5.289247	60.085641	5.290268	60.085977	A
2021-06-14 12:19:00	5.289248	60.085640	5.290268	60.085977	A
2021-06-14 12:19:00	5.289248	60.085640	5.290268	60.085977	A
2021-06-14 12:19:00	5.289249	60.085639	5.290268	60.085977	A
2021-06-14 12:19:00	5.289249	60.085638	5.290268	60.085977	A
2021-06-14 12:19:00	5.289250	60.085637	5.290268	60.085977	A
2021-06-14 12:19:00	5.289250	60.085637	5.290268	60.085977	A
2021-06-14 12:19:00	5.289251	60.085636	5.290268	60.085977	A
2021-06-14 12:19:00	5.289251	60.085635	5.290268	60.085977	A
2021-06-14 12:19:00	5.289252	60.085635	5.290270	60.085977	A
2021-06-14 12:19:00	5.289252	60.085634	5.290270	60.085977	A
2021-06-14 12:19:00	5.289253	60.085633	5.290270	60.085977	A
2021-06-14 12:19:00	5.289253	60.085632	5.290270	60.085977	A
2021-06-14 12:19:00	5.289254	60.085632	5.290270	60.085977	A
2021-06-14 12:19:00	5.289254	60.085631	5.290270	60.085977	A
2021-06-14 12:19:00	5.289254	60.085630	5.290270	60.085977	A
2021-06-14 12:19:00	5.289255	60.085630	5.290270	60.085975	A
2021-06-14 12:19:00	5.289255	60.085629	5.290270	60.085975	A
2021-06-14 12:19:00	5.289256	60.085628	5.290270	60.085975	A
2021-06-14 12:19:00	5.289256	60.085627	5.290270	60.085975	A
2021-06-14 12:19:00	5.289257	60.085627	5.290270	60.085975	A
2021-06-14 12:19:00	5.289257	60.085626	5.290270	60.085975	A
2021-06-14 12:19:00	5.289258	60.085625	5.290270	60.085975	A
2021-06-14 12:19:00	5.289259	60.085624	5.290272	60.085975	A
2021-06-14 12:19:00	5.289259	60.085623	5.290272	60.085975	A
2021-06-14 12:19:00	5.289260	60.085622	5.290272	60.085975	A
2021-06-14 12:19:00	5.289261	60.085621	5.290272	60.085975	A
2021-06-14 12:19:00	5.289261	60.085621	5.290272	60.085975	A
2021-06-14 12:19:00	5.289262	60.085620	5.290272	60.085975	A
2021-06-14 12:19:00	5.289263	60.085619	5.290272	60.085975	A
2021-06-14 12:19:00	5.289264	60.085618	5.290272	60.085975	A
2021-06-14 12:19:00	5.289264	60.085617	5.290272	60.085975	A
2021-06-14 12:19:00	5.289265	60.085616	5.290272	60.085975	A
2021-06-14 12:19:00	5.289266	60.085615	5.290272	60.085975	A
2021-06-14 12:19:00	5.289266	60.085614	5.290272	60.085975	A
2021-06-14 12:19:00	5.289267	60.085613	5.290272	60.085975	A
2021-06-14 12:19:00	5.289268	60.085612	5.290273	60.085975	A
2021-06-14 12:19:00	5.289269	60.085611	5.290273	60.085975	A
2021-06-14 12:19:00	5.289269	60.085610	5.290273	60.085975	A
2021-06-14 12:19:00	5.289270	60.085609	5.290273	60.085975	A
2021-06-14 12:19:00	5.289271	60.085608	5.290273	60.085975	A
2021-06-14 12:19:00	5.289271	60.085608	5.290273	60.085975	A
2021-06-14 12:19:00	5.289272	60.085607	5.290273	60.085975	A
2021-06-14 12:19:00	5.289273	60.085606	5.290273	60.085973	A
2021-06-14 12:20:00	5.289274	60.085605	5.290273	60.085973	A
2021-06-14 12:20:00	5.289275	60.085604	5.290273	60.085973	A
2021-06-14 12:20:00	5.289276	60.085604	5.290273	60.085973	A
2021-06-14 12:20:00	5.289278	60.085603	5.290273	60.085973	A
2021-06-14 12:20:00	5.289279	60.085603	5.290273	60.085973	A
2021-06-14 12:20:00	5.289281	60.085602	5.290273	60.085973	A
2021-06-14 12:20:00	5.289282	60.085602	5.290275	60.085973	A
2021-06-14 12:20:00	5.289283	60.085601	5.290275	60.085973	A
2021-06-14 12:20:00	5.289285	60.085601	5.290275	60.085973	A
2021-06-14 12:20:00	5.289286	60.085600	5.290275	60.085973	A
2021-06-14 12:20:00	5.289287	60.085600	5.290275	60.085973	A
2021-06-14 12:20:00	5.289289	60.085599	5.290275	60.085973	A
2021-06-14 12:20:00	5.289290	60.085599	5.290275	60.085973	A
2021-06-14 12:20:00	5.289292	60.085598	5.290275	60.085973	A
2021-06-14 12:20:00	5.289293	60.085598	5.290275	60.085973	A
2021-06-14 12:20:00	5.289294	60.085597	5.290275	60.085973	A
2021-06-14 12:20:00	5.289296	60.085597	5.290275	60.085973	A
2021-06-14 12:20:00	5.289297	60.085596	5.290275	60.085973	A
2021-06-14 12:20:00	5.289298	60.085596	5.290275	60.085973	A
2021-06-14 12:20:00	5.289300	60.085595	5.290277	60.085973	A
2021-06-14 12:20:00	5.289301	60.085595	5.290277	60.085973	A
2021-06-14 12:20:00	5.289303	60.085594	5.290277	60.085973	A
2021-06-14 12:20:00	5.289304	60.085594	5.290277	60.085973	A
2021-06-14 12:20:00	5.289307	60.085593	5.290277	60.085973	A
2021-06-14 12:20:00	5.289309	60.085593	5.290277	60.085972	A
2021-06-14 12:20:00	5.289312	60.085593	5.290277	60.085972	A
2021-06-14 12:20:00	5.289315	60.085592	5.290277	60.085972	A
2021-06-14 12:20:00	5.289317	60.085592	5.290277	60.085972	A
2021-06-14 12:20:00	5.289320	60.085591	5.290277	60.085972	A
2021-06-14 12:20:00	5.289323	60.085591	5.290277	60.085972	A
2021-06-14 12:20:00	5.289325	60.085591	5.290277	60.085972	A
2021-06-14 12:20:00	5.289328	60.085590	5.290278	60.085972	A
2021-06-14 12:20:00	5.289331	60.085590	5.290278	60.085972	A
2021-06-14 12:20:00	5.289333	60.085590	5.290278	60.085972	A
2021-06-14 12:20:00	5.289336	60.085589	5.290278	60.085972	A
2021-06-14 12:20:00	5.289339	60.085589	5.290278	60.085972	A
2021-06-14 12:20:00	5.289339	60.085588	5.290278	60.085972	A
2021-06-14 12:20:00	5.289340	60.085588	5.290278	60.085972	A
2021-06-14 12:20:00	5.289341	60.085587	5.290278	60.085972	A
2021-06-14 12:20:00	5.289341	60.085587	5.290278	60.085972	A
2021-06-14 12:20:00	5.289342	60.085586	5.290278	60.085972	A
2021-06-14 12:20:00	5.289342	60.085586	5.290278	60.085972	A
2021-06-14 12:20:00	5.289343	60.085585	5.290280	60.085972	A
2021-06-14 12:20:00	5.289343	60.085584	5.290280	60.085972	A
2021-06-14 12:20:00	5.289344	60.085584	5.290280	60.085972	A
2021-06-14 12:20:00	5.289345	60.085583	5.290280	60.085972	A
2021-06-14 12:20:00	5.289345	60.085583	5.290280	60.085972	A
2021-06-14 12:20:00	5.289346	60.085582	5.290280	60.085972	A
2021-06-14 12:20:00	5.289346	60.085582	5.290280	60.085972	A
2021-06-14 12:20:00	5.289347	60.085581	5.290280	60.085970	A
2021-06-14 12:20:00	5.289348	60.085581	5.290280	60.085970	A
2021-06-14 12:20:00	5.289348	60.085580	5.290280	60.085970	A
2021-06-14 12:20:00	5.289349	60.085579	5.290282	60.085970	A
2021-06-14 12:20:00	5.289349	60.085579	5.290282	60.085970	A
2021-06-14 12:20:00	5.289350	60.085578	5.290282	60.085970	A
2021-06-14 12:20:00	5.289350	60.085578	5.290282	60.085970	A
2021-06-14 12:20:00	5.289351	60.085577	5.290282	60.085970	A
2021-06-14 12:20:00	5.289352	60.085577	5.290282	60.085970	A
2021-06-14 12:20:00	5.289352	60.085576	5.290282	60.085970	A
2021-06-14 12:20:00	5.289353	60.085575	5.290282	60.085970	A
2021-06-14 12:21:00	5.289353	60.085575	5.290282	60.085970	A
2021-06-14 12:21:00	5.289354	60.085574	5.290282	60.085970	A
2021-06-14 12:21:00	5.289355	60.085574	5.290282	60.085970	A
2021-06-14 12:21:00	5.289355	60.085573	5.290283	60.085970	A
2021-06-14 12:21:00	5.289356	60.085573	5.290283	60.085970	A
2021-06-14 12:21:00	5.289356	60.085572	5.290283	60.085970	A
2021-06-14 12:21:00	5.289357	60.085572	5.290283	60.085970	A
2021-06-14 12:21:00	5.289358	60.085571	5.290283	60.085970	A
2021-06-14 12:21:00	5.289359	60.085570	5.290283	60.085970	A
2021-06-14 12:21:00	5.289360	60.085569	5.290283	60.085970	A
2021-06-14 12:21:00	5.289362	60.085569	5.290283	60.085968	A
2021-06-14 12:21:00	5.289363	60.085568	5.290283	60.085968	A
2021-06-14 12:21:00	5.289364	60.085567	5.290285	60.085968	A
2021-06-14 12:21:00	5.289365	60.085566	5.290285	60.085968	A
2021-06-14 12:21:00	5.289366	60.085566	5.290285	60.085968	A
2021-06-14 12:21:00	5.289368	60.085565	5.290285	60.085968	A
2021-06-14 12:21:00	5.289369	60.085564	5.290285	60.085968	A
2021-06-14 12:21:00	5.289370	60.085564	5.290285	60.085968	A
2021-06-14 12:21:00	5.289371	60.085563	5.290285	60.085968	A
2021-06-14 12:21:00	5.289372	60.085562	5.290285	60.085968	A
2021-06-14 12:21:00	5.289373	60.085561	5.290285	60.085968	A
2021-06-14 12:21:00	5.289375	60.085561	5.290285	60.085968	A
2021-06-14 12:21:00	5.289376	60.085560	5.290285	60.085968	A
2021-06-14 12:21:00	5.289377	60.085559	5.290287	60.085968	A
2021-06-14 12:21:00	5.289378	60.085559	5.290287	60.085968	A
2021-06-14 12:21:00	5.289379	60.085558	5.290287	60.085968	A
2021-06-14 12:21:00	5.289381	60.085557	5.290287	60.085968	A
2021-06-14 12:21:00	5.289382	60.085556	5.290287	60.085968	A
2021-06-14 12:21:00	5.289383	60.085556	5.290287	60.085968	A
2021-06-14 12:21:00	5.289384	60.085555	5.290287	60.085968	A
2021-06-14 12:21:00	5.289385	60.085554	5.290287	60.085968	A
2021-06-14 12:21:00	5.289386	60.085554	5.290287	60.085968	A
2021-06-14 12:21:00	5.289387	60.085553	5.290287	60.085967	A
2021-06-14 12:21:00	5.289388	60.085552	5.290287	60.085967	A
2021-06-14 12:21:00	5.289389	60.085552	5.290288	60.085967	A
2021-06-14 12:21:00	5.289390	60.085551	5.290288	60.085967	A
2021-06-14 12:21:00	5.289391	60.085550	5.290288	60.085967	A
2021-06-14 12:21:00	5.289392	60.085550	5.290288	60.085967	A
2021-06-14 12:21:00	5.289394	60.085549	5.290288	60.085967	A
2021-06-14 12:21:00	5.289395	60.085548	5.290288	60.085967	A
2021-06-14 12:21:00	5.289396	60.085548	5.290288	60.085967	A
2021-06-14 12:21:00	5.289397	60.085547	5.290288	60.085967	A
2021-06-14 12:21:00	5.289398	60.085546	5.290288	60.085967	A
2021-06-14 12:21:00	5.289399	60.085546	5.290288	60.085967	A
2021-06-14 12:21:00	5.289400	60.085545	5.290288	60.085967	A
2021-06-14 12:21:00	5.289401	60.085544	5.290290	60.085967	A
2021-06-14 12:21:00	5.289402	60.085543	5.290290	60.085967	A
2021-06-14 12:21:00	5.289403	60.085543	5.290290	60.085967	A
2021-06-14 12:21:00	5.289404	60.085542	5.290290	60.085967	A
2021-06-14 12:21:00	5.289405	60.085541	5.290290	60.085967	A
2021-06-14 12:21:00	5.289407	60.085542	5.290290	60.085967	A
2021-06-14 12:21:00	5.289410	60.085543	5.290290	60.085967	A
2021-06-14 12:21:00	5.289412	60.085543	5.290290	60.085965	A
2021-06-14 12:21:00	5.289414	60.085544	5.290290	60.085965	A
2021-06-14 12:21:00	5.289417	60.085544	5.290290	60.085965	A
2021-06-14 12:21:00	5.289419	60.085545	5.290292	60.085965	A
2021-06-14 12:21:00	5.289421	60.085546	5.290292	60.085965	A
2021-06-14 12:21:00	5.289423	60.085546	5.290292	60.085965	A
2021-06-14 12:21:00	5.289426	60.085547	5.290292	60.085965	A
2021-06-14 12:21:00	5.289428	60.085548	5.290292	60.085965	A
2021-06-14 12:22:00	5.289430	60.085548	5.290292	60.085965	A
2021-06-14 12:22:00	5.289432	60.085549	5.290292	60.085965	A
2021-06-14 12:22:00	5.289435	60.085549	5.290292	60.085965	A
2021-06-14 12:22:00	5.289437	60.085550	5.290292	60.085965	A
2021-06-14 12:22:00	5.289439	60.085551	5.290292	60.085965	A
2021-06-14 12:22:00	5.289440	60.085550	5.290293	60.085965	A
2021-06-14 12:22:00	5.289441	60.085550	5.290293	60.085965	A
2021-06-14 12:22:00	5.289442	60.085550	5.290293	60.085965	A
2021-06-14 12:22:00	5.289444	60.085550	5.290293	60.085965	A
2021-06-14 12:22:00	5.289445	60.085549	5.290293	60.085965	A
2021-06-14 12:22:00	5.289446	60.085549	5.290293	60.085965	A
2021-06-14 12:22:00	5.289447	60.085549	5.290293	60.085963	A
2021-06-14 12:22:00	5.289448	60.085549	5.290293	60.085963	A
2021-06-14 12:22:00	5.289449	60.085548	5.290293	60.085963	A
2021-06-14 12:22:00	5.289450	60.085548	5.290293	60.085963	A
2021-06-14 12:22:00	5.289451	60.085548	5.290295	60.085963	A
2021-06-14 12:22:00	5.289452	60.085548	5.290295	60.085963	A
2021-06-14 12:22:00	5.289453	60.085547	5.290295	60.085963	A
2021-06-14 12:22:00	5.289455	60.085547	5.290295	60.085963	A
2021-06-14 12:22:00	5.289456	60.085547	5.290295	60.085963	A
2021-06-14 12:22:00	5.289457	60.085547	5.290295	60.085963	A
2021-06-14 12:22:00	5.289458	60.085546	5.290295	60.085963	A
2021-06-14 12:22:00	5.289459	60.085546	5.290295	60.085963	A
2021-06-14 12:22:00	5.289460	60.085546	5.290295	60.085963	A
2021-06-14 12:22:00	5.289461	60.085546	5.290295	60.085963	A
2021-06-14 12:22:00	5.289462	60.085545	5.290297	60.085963	A
2021-06-14 12:22:00	5.289463	60.085545	5.290297	60.085963	A
2021-06-14 12:22:00	5.289464	60.085545	5.290297	60.085963	A
2021-06-14 12:22:00	5.289465	60.085545	5.290297	60.085962	A
2021-06-14 12:22:00	5.289467	60.085544	5.290297	60.085962	A
2021-06-14 12:22:00	5.289468	60.085544	5.290297	60.085962	A
2021-06-14 12:22:00	5.289469	60.085544	5.290297	60.085962	A
2021-06-14 12:22:00	5.289470	60.085544	5.290297	60.085962	A
2021-06-14 12:22:00	5.289471	60.085543	5.290297	60.085962	A
2021-06-14 12:22:00	5.289472	60.085543	5.290298	60.085962	A
2021-06-14 12:22:00	5.289473	60.085543	5.290298	60.085962	A
2021-06-14 12:22:00	5.289475	60.085542	5.290298	60.085962	A
2021-06-14 12:22:00	5.289477	60.085541	5.290298	60.085962	A
2021-06-14 12:22:00	5.289479	60.085540	5.290298	60.085962	A
2021-06-14 12:22:00	5.289481	60.085539	5.290298	60.085962	A
2021-06-14 12:22:00	5.289483	60.085538	5.290298	60.085962	A
2021-06-14 12:22:00	5.289486	60.085537	5.290298	60.085962	A
2021-06-14 12:22:00	5.289488	60.085536	5.290298	60.085962	A
2021-06-14 12:22:00	5.289490	60.085535	5.290300	60.085962	A
2021-06-14 12:22:00	5.289492	60.085534	5.290300	60.085960	A
2021-06-14 12:22:00	5.289494	60.085533	5.290300	60.085960	A
2021-06-14 12:22:00	5.289496	60.085532	5.290300	60.085960	A
2021-06-14 12:22:00	5.289498	60.085531	5.290300	60.085960	A
2021-06-14 12:22:00	5.289500	60.085530	5.290300	60.085960	A
2021-06-14 12:22:00	5.289501	60.085529	5.290300	60.085960	A
2021-06-14 12:22:00	5.289502	60.085529	5.290300	60.085960	A
2021-06-14 12:22:00	5.289503	60.085528	5.290302	60.085960	A
2021-06-14 12:22:00	5.289504	60.085528	5.290302	60.085960	A
2021-06-14 12:22:00	5.289505	60.085527	5.290302	60.085960	A
2021-06-14 12:22:00	5.289505	60.085527	5.290302	60.085960	A
2021-06-14 12:22:00	5.289506	60.085526	5.290302	60.085960	A
2021-06-14 12:22:00	5.289507	60.085525	5.290302	60.085960	A
2021-06-14 12:22:00	5.289508	60.085525	5.290302	60.085960	A
2021-06-14 12:22:00	5.289509	60.085524	5.290302	60.085960	A
2021-06-14 12:22:00	5.289510	60.085524	5.290302	60.085960	A
2021-06-14 12:23:00	5.289511	60.085523	5.290303	60.085960	A
2021-06-14 12:23:00	5.289512	60.085523	5.290303	60.085958	A
2021-06-14 12:23:00	5.289513	60.085522	5.290303	60.085958	A
2021-06-14 12:23:00	5.289514	60.085522	5.290303	60.085958	A
2021-06-14 12:23:00	5.289515	60.085521	5.290303	60.085958	A
2021-06-14 12:23:00	5.289516	60.085520	5.290303	60.085958	A
2021-06-14 12:23:00	5.289517	60.085520	5.290303	60.085958	A
2021-06-14 12:23:00	5.289518	60.085519	5.290303	60.085958	A
2021-06-14 12:23:00	5.289518	60.085519	5.290305	60.085958	A
2021-06-14 12:23:00	5.289519	60.085518	5.290305	60.085958	A
2021-06-14 12:23:00	5.289520	60.085518	5.290305	60.085958	A
2021-06-14 12:23:00	5.289521	60.085517	5.290305	60.085958	A
2021-06-14 12:23:00	5.289522	60.085516	5.290305	60.085958	A
2021-06-14 12:23:00	5.289523	60.085516	5.290305	60.085958	A
2021-06-14 12:23:00	5.289525	60.085516	5.290305	60.085958	A
2021-06-14 12:23:00	5.289527	60.085515	5.290305	60.085958	A
2021-06-14 12:23:00	5.289528	60.085515	5.290305	60.085958	A
2021-06-14 12:23:00	5.289530	60.085515	5.290307	60.085957	A
2021-06-14 12:23:00	5.289532	60.085514	5.290307	60.085957	A
2021-06-14 12:23:00	5.289534	60.085514	5.290307	60.085957	A
2021-06-14 12:23:00	5.289536	60.085514	5.290307	60.085957	A
2021-06-14 12:23:00	5.289537	60.085513	5.290307	60.085957	A
2021-06-14 12:23:00	5.289539	60.085513	5.290307	60.085957	A
2021-06-14 12:23:00	5.289541	60.085513	5.290307	60.085957	A
2021-06-14 12:23:00	5.289543	60.085513	5.290307	60.085957	A
2021-06-14 12:23:00	5.289544	60.085512	5.290307	60.085957	A
2021-06-14 12:23:00	5.289546	60.085512	5.290308	60.085957	A
2021-06-14 12:23:00	5.289548	60.085512	5.290308	60.085957	A
2021-06-14 12:23:00	5.289550	60.085511	5.290308	60.085957	A
2021-06-14 12:23:00	5.289551	60.085511	5.290308	60.085957	A
2021-06-14 12:23:00	5.289553	60.085511	5.290308	60.085957	A
2021-06-14 12:23:00	5.289555	60.085510	5.290308	60.085957	A
2021-06-14 12:23:00	5.289557	60.085510	5.290308	60.085957	A
2021-06-14 12:23:00	5.289559	60.085510	5.290308	60.085955	A
2021-06-14 12:23:00	5.289560	60.085509	5.290310	60.085955	A
2021-06-14 12:23:00	5.289561	60.085508	5.290310	60.085955	A
2021-06-14 12:23:00	5.289562	60.085507	5.290310	60.085955	A
2021-06-14 12:23:00	5.289562	60.085506	5.290310	60.085955	A
2021-06-14 12:23:00	5.289563	60.085505	5.290310	60.085955	A
2021-06-14 12:23:00	5.289564	60.085504	5.290310	60.085955	A
2021-06-14 12:23:00	5.289564	60.085503	5.290310	60.085955	A
2021-06-14 12:23:00	5.289565	60.085502	5.290310	60.085955	A
2021-06-14 12:23:00	5.289566	60.085501	5.290312	60.085955	A
2021-06-14 12:23:00	5.289566	60.085500	5.290312	60.085955	A
2021-06-14 12:23:00	5.289567	60.085499	5.290312	60.085955	A
2021-06-14 12:23:00	5.289568	60.085498	5.290312	60.085955	A
2021-06-14 12:23:00	5.289568	60.085497	5.290312	60.085955	A
2021-06-14 12:23:00	5.289569	60.085496	5.290312	60.085955	A
2021-06-14 12:23:00	5.289570	60.085495	5.290312	60.085955	A
2021-06-14 12:23:00	5.289570	60.085494	5.290312	60.085955	A
2021-06-14 12:23:00	5.289571	60.085493	5.290313	60.085953	A
2021-06-14 12:23:00	5.289572	60.085492	5.290313	60.085953	A
2021-06-14 12:23:00	5.289572	60.085491	5.290313	60.085953	A
2021-06-14 12:23:00	5.289572	60.085490	5.290313	60.085953	A
2021-06-14 12:23:00	5.289572	60.085489	5.290313	60.085953	A
2021-06-14 12:23:00	5.289572	60.085487	5.290313	60.085953	A
2021-06-14 12:23:00	5.289572	60.085486	5.290313	60.085953	A
2021-06-14 12:23:00	5.289572	60.085485	5.290313	60.085953	A
2021-06-14 12:23:00	5.289572	60.085484	5.290315	60.085953	A
2021-06-14 12:23:00	5.289572	60.085482	5.290315	60.085953	A
2021-06-14 12:24:00	5.289572	60.085481	5.290315	60.085953	A
2021-06-14 12:24:00	5.289572	60.085480	5.290315	60.085953	A
2021-06-14 12:24:00	5.289572	60.085479	5.290315	60.085953	A
2021-06-14 12:24:00	5.289572	60.085478	5.290315	60.085953	A
2021-06-14 12:24:00	5.289572	60.085476	5.290315	60.085952	A
2021-06-14 12:24:00	5.289572	60.085475	5.290315	60.085952	A
2021-06-14 12:24:00	5.289572	60.085474	5.290317	60.085952	A
2021-06-14 12:24:00	5.289572	60.085473	5.290317	60.085952	A
2021-06-14 12:24:00	5.289573	60.085472	5.290317	60.085952	A
2021-06-14 12:24:00	5.289574	60.085471	5.290317	60.085952	A
2021-06-14 12:24:00	5.289576	60.085471	5.290317	60.085952	A
2021-06-14 12:24:00	5.289578	60.085470	5.290317	60.085952	A
2021-06-14 12:24:00	5.289579	60.085470	5.290317	60.085952	A
2021-06-14 12:24:00	5.289581	60.085469	5.290318	60.085952	A
2021-06-14 12:24:00	5.289583	60.085469	5.290318	60.085952	A
2021-06-14 12:24:00	5.289584	60.085468	5.290318	60.085952	A
2021-06-14 12:24:00	5.289586	60.085468	5.290318	60.085952	A
2021-06-14 12:24:00	5.289588	60.085468	5.290318	60.085952	A
2021-06-14 12:24:00	5.289589	60.085467	5.290318	60.085950	A
2021-06-14 12:24:00	5.289591	60.085467	5.290318	60.085950	A
2021-06-14 12:24:00	5.289593	60.085466	5.290320	60.085950	A
2021-06-14 12:24:00	5.289594	60.085466	5.290320	60.085950	A
2021-06-14 12:24:00	5.289596	60.085465	5.290320	60.085950	A
2021-06-14 12:24:00	5.289598	60.085465	5.290320	60.085950	A
2021-06-14 12:24:00	5.289599	60.085465	5.290320	60.085950	A
2021-06-14 12:24:00	5.289601	60.085464	5.290320	60.085950	A
2021-06-14 12:24:00	5.289603	60.085464	5.290320	60.085950	A
2021-06-14 12:24:00	5.289604	60.085463	5.290320	60.085950	A
2021-06-14 12:24:00	5.289606	60.085463	5.290322	60.085950	A
2021-06-14 12:24:00	5.289607	60.085462	5.290322	60.085950	A
2021-06-14 12:24:00	5.289608	60.085461	5.290322	60.085950	A
2021-06-14 12:24:00	5.289610	60.085460	5.290322	60.085950	A
2021-06-14 12:24:00	5.289611	60.085459	5.290322	60.085950	A
2021-06-14 12:24:00	5.289612	60.085458	5.290322	60.085948	A
2021-06-14 12:24:00	5.289614	60.085457	5.290322	60.085948	A
2021-06-14 12:24:00	5.289615	60.085456	5.290323	60.085948	A
2021-06-14 12:24:00	5.289616	60.085455	5.290323	60.085948	A
2021-06-14 12:24:00	5.289617	60.085454	5.290323	60.085948	A
2021-06-14 12:24:00	5.289619	60.085452	5.290323	60.085948	A
2021-06-14 12:24:00	5.289620	60.085451	5.290323	60.085948	A
2021-06-14 12:24:00	5.289621	60.085450	5.290323	60.085948	A
2021-06-14 12:24:00	5.289622	60.085449	5.290323	60.085948	A
2021-06-14 12:24:00	5.289624	60.085448	5.290323	60.085948	A
2021-06-14 12:24:00	5.289625	60.085447	5.290325	60.085948	A
2021-06-14 12:24:00	5.289583	60.085436	5.290325	60.085948	A
2021-06-14 12:24:00	5.289542	60.085425	5.290325	60.085948	A
2021-06-14 12:24:00	5.289500	60.085414	5.290325	60.085948	A
2021-06-14 12:24:00	5.289618	60.085443	5.290325	60.085947	A
2021-06-14 12:24:00	5.289619	60.085443	5.290325	60.085947	A
2021-06-14 12:24:00	5.289620	60.085443	5.290325	60.085947	A
2021-06-14 12:24:00	5.289621	60.085442	5.290327	60.085947	A
2021-06-14 12:24:00	5.289623	60.085442	5.290327	60.085947	A
2021-06-14 12:24:00	5.289624	60.085441	5.290327	60.085947	A
2021-06-14 12:24:00	5.289625	60.085441	5.290327	60.085947	A
2021-06-14 12:24:00	5.289626	60.085441	5.290327	60.085947	A
2021-06-14 12:24:00	5.289627	60.085440	5.290327	60.085947	A
2021-06-14 12:24:00	5.289628	60.085440	5.290327	60.085947	A
2021-06-14 12:24:00	5.289629	60.085439	5.290328	60.085947	A
2021-06-14 12:24:00	5.289631	60.085439	5.290328	60.085947	A
2021-06-14 12:24:00	5.289632	60.085439	5.290328	60.085947	A
2021-06-14 12:25:00	5.289633	60.085438	5.290328	60.085947	A
2021-06-14 12:25:00	5.289634	60.085438	5.290328	60.085945	A
2021-06-14 12:25:00	5.289635	60.085437	5.290328	60.085945	A
2021-06-14 12:25:00	5.289636	60.085437	5.290328	60.085945	A
2021-06-14 12:25:00	5.289638	60.085437	5.290330	60.085945	A
2021-06-14 12:25:00	5.289639	60.085436	5.290330	60.085945	A
2021-06-14 12:25:00	5.289640	60.085436	5.290330	60.085945	A
2021-06-14 12:25:00	5.289641	60.085435	5.290330	60.085945	A
2021-06-14 12:25:00	5.289642	60.085435	5.290330	60.085945	A
2021-06-14 12:25:00	5.289643	60.085435	5.290330	60.085945	A
2021-06-14 12:25:00	5.289644	60.085434	5.290330	60.085945	A
2021-06-14 12:25:00	5.289646	60.085434	5.290332	60.085945	A
2021-06-14 12:25:00	5.289647	60.085433	5.290332	60.085945	A
2021-06-14 12:25:00	5.289648	60.085433	5.290332	60.085945	A
2021-06-14 12:25:00	5.289649	60.085433	5.290332	60.085943	A
2021-06-14 12:25:00	5.289652	60.085433	5.290332	60.085943	A
2021-06-14 12:25:00	5.289654	60.085433	5.290332	60.085943	A
2021-06-14 12:25:00	5.289656	60.085433	5.290332	60.085943	A
2021-06-14 12:25:00	5.289659	60.085434	5.290333	60.085943	A
2021-06-14 12:25:00	5.289661	60.085434	5.290333	60.085943	A
2021-06-14 12:25:00	5.289664	60.085434	5.290333	60.085943	A
2021-06-14 12:25:00	5.289666	60.085434	5.290333	60.085943	A
2021-06-14 12:25:00	5.289669	60.085435	5.290333	60.085943	A
2021-06-14 12:25:00	5.289671	60.085435	5.290333	60.085943	A
2021-06-14 12:25:00	5.289674	60.085435	5.290335	60.085943	A
2021-06-14 12:25:00	5.289676	60.085435	5.290335	60.085943	A
2021-06-14 12:25:00	5.289679	60.085436	5.290335	60.085943	A
2021-06-14 12:25:00	5.289681	60.085436	5.290335	60.085943	A
2021-06-14 12:25:00	5.289684	60.085436	5.290335	60.085942	A
2021-06-14 12:25:00	5.289686	60.085436	5.290335	60.085942	A
2021-06-14 12:25:00	5.289689	60.085436	5.290335	60.085942	A
2021-06-14 12:25:00	5.289691	60.085437	5.290337	60.085942	A
2021-06-14 12:25:00	5.289692	60.085436	5.290337	60.085942	A
2021-06-14 12:25:00	5.289693	60.085434	5.290337	60.085942	A
2021-06-14 12:25:00	5.289694	60.085433	5.290337	60.085942	A
2021-06-14 12:25:00	5.289695	60.085432	5.290337	60.085942	A
2021-06-14 12:25:00	5.289695	60.085431	5.290337	60.085942	A
2021-06-14 12:25:00	5.289696	60.085429	5.290337	60.085942	A
2021-06-14 12:25:00	5.289697	60.085428	5.290338	60.085942	A
2021-06-14 12:25:00	5.289698	60.085427	5.290338	60.085942	A
2021-06-14 12:25:00	5.289699	60.085426	5.290338	60.085942	A
2021-06-14 12:25:00	5.289700	60.085425	5.290338	60.085940	A
2021-06-14 12:25:00	5.289701	60.085423	5.290338	60.085940	A
2021-06-14 12:25:00	5.289702	60.085422	5.290338	60.085940	A
2021-06-14 12:25:00	5.289702	60.085421	5.290340	60.085940	A
2021-06-14 12:25:00	5.289703	60.085420	5.290340	60.085940	A
2021-06-14 12:25:00	5.289704	60.085419	5.290340	60.085940	A
2021-06-14 12:25:00	5.289705	60.085417	5.290340	60.085940	A
2021-06-14 12:25:00	5.289705	60.085414	5.290340	60.085940	A
2021-06-14 12:25:00	5.289705	60.085410	5.290340	60.085940	A
2021-06-14 12:25:00	5.289705	60.085407	5.290340	60.085940	A
2021-06-14 12:25:00	5.289706	60.085403	5.290342	60.085940	A
2021-06-14 12:25:00	5.289706	60.085399	5.290342	60.085940	A
2021-06-14 12:25:00	5.289706	60.085396	5.290342	60.085940	A
2021-06-14 12:25:00	5.289706	60.085392	5.290342	60.085938	A
2021-06-14 12:25:00	5.289709	60.085393	5.290342	60.085938	A
2021-06-14 12:25:00	5.289711	60.085394	5.290342	60.085938	A
2021-06-14 12:25:00	5.289714	60.085394	5.290342	60.085938	A
2021-06-14 12:25:00	5.289717	60.085395	5.290343	60.085938	A
2021-06-14 12:25:00	5.289719	60.085396	5.290343	60.085938	A
2021-06-14 12:26:00	5.289722	60.085397	5.290343	60.085938	A
2021-06-14 12:26:00	5.289725	60.085397	5.290343	60.085938	A
2021-06-14 12:26:00	5.289727	60.085398	5.290343	60.085938	A
2021-06-14 12:26:00	5.289730	60.085399	5.290343	60.085938	A
2021-06-14 12:26:00	5.289733	60.085400	5.290345	60.085938	A
2021-06-14 12:26:00	5.289735	60.085400	5.290345	60.085938	A
2021-06-14 12:26:00	5.289738	60.085401	5.290345	60.085938	A
2021-06-14 12:26:00	5.289743	60.085400	5.290345	60.085937	A
2021-06-14 12:26:00	5.289747	60.085400	5.290345	60.085937	A
2021-06-14 12:26:00	5.289752	60.085399	5.290345	60.085937	A
2021-06-14 12:26:00	5.289757	60.085398	5.290345	60.085937	A
2021-06-14 12:26:00	5.289761	60.085397	5.290347	60.085937	A
2021-06-14 12:26:00	5.289766	60.085396	5.290347	60.085937	A
2021-06-14 12:26:00	5.289771	60.085396	5.290347	60.085937	A
2021-06-14 12:26:00	5.289775	60.085395	5.290347	60.085937	A
2021-06-14 12:26:00	5.289780	60.085394	5.290347	60.085937	A
2021-06-14 12:26:00	5.289789	60.085383	5.290348	60.085937	A
2021-06-14 12:26:00	5.289799	60.085372	5.290348	60.085937	A
2021-06-14 12:26:00	5.289808	60.085361	5.290348	60.085937	A
2021-06-14 12:26:00	5.289818	60.085350	5.290348	60.085937	A
2021-06-14 12:26:00	5.289827	60.085339	5.290348	60.085937	A
2021-06-14 12:26:00	5.289837	60.085328	5.290348	60.085935	A
2021-06-14 12:26:00	5.289846	60.085317	5.290348	60.085935	A
2021-06-14 12:26:00	5.289957	60.085269	5.290350	60.085935	A
2021-06-14 12:26:00	5.289836	60.085353	5.290350	60.085935	A
2021-06-14 12:26:00	5.289824	60.085366	5.290350	60.085935	A
2021-06-14 12:26:00	5.289812	60.085379	5.290350	60.085935	A
2021-06-14 12:26:00	5.289790	60.085383	5.290350	60.085935	A
2021-06-14 12:26:00	5.289768	60.085388	5.290350	60.085935	A
2021-06-14 12:26:00	5.289781	60.085388	5.290352	60.085935	A
2021-06-14 12:26:00	5.289794	60.085388	5.290352	60.085935	A
2021-06-14 12:26:00	5.289806	60.085388	5.290352	60.085935	A
2021-06-14 12:26:00	5.289807	60.085385	5.290352	60.085935	A
2021-06-14 12:26:00	5.289807	60.085383	5.290352	60.085935	A
2021-06-14 12:26:00	5.289807	60.085381	5.290352	60.085933	A
2021-06-14 12:26:00	5.289808	60.085379	5.290353	60.085933	A
2021-06-14 12:26:00	5.289808	60.085376	5.290353	60.085933	A
2021-06-14 12:26:00	5.289808	60.085374	5.290353	60.085933	A
2021-06-14 12:26:00	5.289808	60.085372	5.290353	60.085933	A
2021-06-14 12:26:00	5.289809	60.085369	5.290353	60.085933	A
2021-06-14 12:26:00	5.289809	60.085367	5.290353	60.085933	A
2021-06-14 12:26:00	5.289801	60.085377	5.290353	60.085933	A
2021-06-14 12:26:00	5.289793	60.085387	5.290355	60.085933	A
2021-06-14 12:26:00	5.289797	60.085383	5.290355	60.085933	A
2021-06-14 12:26:00	5.289801	60.085379	5.290355	60.085933	A
2021-06-14 12:26:00	5.289805	60.085376	5.290355	60.085933	A
2021-06-14 12:26:00	5.289810	60.085372	5.290355	60.085932	A
2021-06-14 12:26:00	5.289814	60.085368	5.290355	60.085932	A
2021-06-14 12:26:00	5.289810	60.085371	5.290355	60.085932	A
2021-06-14 12:26:00	5.289806	60.085373	5.290357	60.085932	A
2021-06-14 12:26:00	5.289802	60.085376	5.290357	60.085932	A
2021-06-14 12:26:00	5.289798	60.085378	5.290357	60.085932	A
2021-06-14 12:26:00	5.289795	60.085381	5.290357	60.085932	A
2021-06-14 12:26:00	5.289791	60.085384	5.290357	60.085932	A
2021-06-14 12:26:00	5.289794	60.085381	5.290357	60.085932	A
2021-06-14 12:26:00	5.289797	60.085379	5.290358	60.085932	A
2021-06-14 12:26:00	5.289800	60.085376	5.290358	60.085932	A
2021-06-14 12:26:00	5.289803	60.085374	5.290358	60.085932	A
2021-06-14 12:26:00	5.289806	60.085371	5.290358	60.085932	A
2021-06-14 12:26:00	5.289810	60.085369	5.290358	60.085930	A
2021-06-14 12:27:00	5.289813	60.085366	5.290358	60.085930	A
2021-06-14 12:27:00	5.289814	60.085367	5.290360	60.085930	A
2021-06-14 12:27:00	5.289816	60.085369	5.290360	60.085930	A
2021-06-14 12:27:00	5.289817	60.085370	5.290360	60.085930	A
2021-06-14 12:27:00	5.289819	60.085372	5.290360	60.085930	A
2021-06-14 12:27:00	5.289821	60.085373	5.290360	60.085930	A
2021-06-14 12:27:00	5.289822	60.085375	5.290360	60.085930	A
2021-06-14 12:27:00	5.289824	60.085376	5.290362	60.085930	A
2021-06-14 12:27:00	5.289825	60.085378	5.290362	60.085930	A
2021-06-14 12:27:00	5.289827	60.085379	5.290362	60.085930	A
2021-06-14 12:27:00	5.289828	60.085381	5.290362	60.085930	A
2021-06-14 12:27:00	5.289830	60.085382	5.290362	60.085930	A
2021-06-14 12:27:00	5.289832	60.085384	5.290362	60.085928	A
2021-06-14 12:27:00	5.289843	60.085380	5.290362	60.085928	A
2021-06-14 12:27:00	5.289854	60.085377	5.290363	60.085928	A
2021-06-14 12:27:00	5.289865	60.085373	5.290363	60.085928	A
2021-06-14 12:27:00	5.289873	60.085373	5.290363	60.085928	A
2021-06-14 12:27:00	5.289881	60.085372	5.290363	60.085928	A
2021-06-14 12:27:00	5.289889	60.085371	5.290363	60.085928	A
2021-06-14 12:27:00	5.289897	60.085370	5.290365	60.085928	A
2021-06-14 12:27:00	5.289905	60.085369	5.290365	60.085928	A
2021-06-14 12:27:00	5.289910	60.085369	5.290365	60.085928	A
2021-06-14 12:27:00	5.289916	60.085368	5.290365	60.085928	A
2021-06-14 12:27:00	5.289921	60.085368	5.290365	60.085927	A
2021-06-14 12:27:00	5.289926	60.085367	5.290365	60.085927	A
2021-06-14 12:27:00	5.289932	60.085367	5.290367	60.085927	A
2021-06-14 12:27:00	5.289937	60.085366	5.290367	60.085927	A
2021-06-14 12:27:00	5.289942	60.085366	5.290367	60.085927	A
2021-06-14 12:27:00	5.289947	60.085365	5.290367	60.085927	A
2021-06-14 12:27:00	5.289953	60.085365	5.290367	60.085927	A
2021-06-14 12:27:00	5.289958	60.085365	5.290367	60.085927	A
2021-06-14 12:27:00	5.289960	60.085364	5.290368	60.085927	A
2021-06-14 12:27:00	5.289961	60.085364	5.290368	60.085927	A
2021-06-14 12:27:00	5.289963	60.085363	5.290368	60.085927	A
2021-06-14 12:27:00	5.289965	60.085363	5.290368	60.085927	A
2021-06-14 12:27:00	5.289966	60.085362	5.290368	60.085927	A
2021-06-14 12:27:00	5.289968	60.085362	5.290368	60.085925	A
2021-06-14 12:27:00	5.289970	60.085361	5.290368	60.085925	A
2021-06-14 12:27:00	5.289971	60.085361	5.290370	60.085925	A
2021-06-14 12:27:00	5.289973	60.085361	5.290370	60.085925	A
2021-06-14 12:27:00	5.289975	60.085360	5.290370	60.085925	A
2021-06-14 12:27:00	5.289976	60.085360	5.290370	60.085925	A
2021-06-14 12:27:00	5.289978	60.085359	5.290370	60.085925	A
2021-06-14 12:27:00	5.289979	60.085359	5.290370	60.085925	A
2021-06-14 12:27:00	5.289981	60.085358	5.290372	60.085925	A
2021-06-14 12:27:00	5.289983	60.085358	5.290372	60.085925	A
2021-06-14 12:27:00	5.289984	60.085357	5.290372	60.085925	A
2021-06-14 12:27:00	5.289986	60.085357	5.290372	60.085925	A
2021-06-14 12:27:00	5.289988	60.085357	5.290372	60.085925	A
2021-06-14 12:27:00	5.289989	60.085356	5.290373	60.085923	A
2021-06-14 12:27:00	5.289991	60.085356	5.290373	60.085923	A
2021-06-14 12:27:00	5.289993	60.085355	5.290373	60.085923	A
2021-06-14 12:27:00	5.289994	60.085355	5.290373	60.085923	A
2021-06-14 12:27:00	5.289996	60.085354	5.290373	60.085923	A
2021-06-14 12:27:00	5.289998	60.085354	5.290373	60.085923	A
2021-06-14 12:27:00	5.289999	60.085353	5.290375	60.085923	A
2021-06-14 12:27:00	5.290001	60.085353	5.290375	60.085923	A
2021-06-14 12:27:00	5.290002	60.085352	5.290375	60.085923	A
2021-06-14 12:27:00	5.290004	60.085352	5.290375	60.085923	A
2021-06-14 12:27:00	5.290005	60.085351	5.290375	60.085923	A
2021-06-14 12:28:00	5.290006	60.085351	5.290375	60.085923	A
2021-06-14 12:28:00	5.290007	60.085350	5.290377	60.085922	A
2021-06-14 12:28:00	5.290008	60.085350	5.290377	60.085922	A
2021-06-14 12:28:00	5.290009	60.085349	5.290377	60.085922	A
2021-06-14 12:28:00	5.290010	60.085349	5.290377	60.085922	A
2021-06-14 12:28:00	5.290011	60.085348	5.290377	60.085922	A
2021-06-14 12:28:00	5.290012	60.085348	5.290377	60.085922	A
2021-06-14 12:28:00	5.290014	60.085347	5.290378	60.085922	A
2021-06-14 12:28:00	5.290015	60.085347	5.290378	60.085922	A
2021-06-14 12:28:00	5.290016	60.085346	5.290378	60.085922	A
2021-06-14 12:28:00	5.290017	60.085346	5.290378	60.085922	A
2021-06-14 12:28:00	5.290018	60.085345	5.290378	60.085922	A
2021-06-14 12:28:00	5.290019	60.085345	5.290380	60.085920	A
2021-06-14 12:28:00	5.290020	60.085344	5.290380	60.085920	A
2021-06-14 12:28:00	5.290021	60.085344	5.290380	60.085920	A
2021-06-14 12:28:00	5.290023	60.085343	5.290380	60.085920	A
2021-06-14 12:28:00	5.290024	60.085343	5.290380	60.085920	A
2021-06-14 12:28:00	5.290025	60.085342	5.290380	60.085920	A
2021-06-14 12:28:00	5.290026	60.085342	5.290380	60.085920	A
2021-06-14 12:28:00	5.290027	60.085341	5.290382	60.085920	A
2021-06-14 12:28:00	5.290028	60.085341	5.290382	60.085920	A
2021-06-14 12:28:00	5.290029	60.085340	5.290382	60.085920	A
2021-06-14 12:28:00	5.290038	60.085342	5.290382	60.085920	A
2021-06-14 12:28:00	5.290047	60.085343	5.290382	60.085920	A
2021-06-14 12:28:00	5.290056	60.085344	5.290382	60.085918	A
2021-06-14 12:28:00	5.290065	60.085345	5.290383	60.085918	A
2021-06-14 12:28:00	5.290069	60.085344	5.290383	60.085918	A
2021-06-14 12:28:00	5.290073	60.085343	5.290383	60.085918	A
2021-06-14 12:28:00	5.290076	60.085343	5.290383	60.085918	A
2021-06-14 12:28:00	5.290080	60.085342	5.290383	60.085918	A
2021-06-14 12:28:00	5.290083	60.085341	5.290385	60.085918	A
2021-06-14 12:28:00	5.290087	60.085341	5.290385	60.085918	A
2021-06-14 12:28:00	5.290090	60.085340	5.290385	60.085918	A
2021-06-14 12:28:00	5.290094	60.085339	5.290385	60.085918	A
2021-06-14 12:28:00	5.290098	60.085339	5.290385	60.085918	A
2021-06-14 12:28:00	5.290101	60.085338	5.290385	60.085917	A
2021-06-14 12:28:00	5.290101	60.085337	5.290387	60.085917	A
2021-06-14 12:28:00	5.290101	60.085336	5.290387	60.085917	A
2021-06-14 12:28:00	5.290100	60.085335	5.290387	60.085917	A
2021-06-14 12:28:00	5.290100	60.085333	5.290387	60.085917	A
2021-06-14 12:28:00	5.290100	60.085332	5.290387	60.085917	A
2021-06-14 12:28:00	5.290100	60.085331	5.290387	60.085917	A
2021-06-14 12:28:00	5.290099	60.085330	5.290388	60.085917	A
2021-06-14 12:28:00	5.290099	60.085329	5.290388	60.085917	A
2021-06-14 12:28:00	5.290099	60.085328	5.290388	60.085917	A
2021-06-14 12:28:00	5.290099	60.085327	5.290388	60.085917	A
2021-06-14 12:28:00	5.290098	60.085326	5.290388	60.085915	A
2021-06-14 12:28:00	5.290098	60.085324	5.290388	60.085915	A
2021-06-14 12:28:00	5.290098	60.085323	5.290390	60.085915	A
2021-06-14 12:28:00	5.290098	60.085322	5.290390	60.085915	A
2021-06-14 12:28:00	5.290097	60.085321	5.290390	60.085915	A
2021-06-14 12:28:00	5.290097	60.085320	5.290390	60.085915	A
2021-06-14 12:28:00	5.290097	60.085319	5.290390	60.085915	A
2021-06-14 12:28:00	5.290100	60.085318	5.290392	60.085915	A
2021-06-14 12:28:00	5.290103	60.085318	5.290392	60.085915	A
2021-06-14 12:28:00	5.290106	60.085317	5.290392	60.085915	A
2021-06-14 12:28:00	5.290109	60.085317	5.290392	60.085915	A
2021-06-14 12:28:00	5.290112	60.085317	5.290392	60.085913	A
2021-06-14 12:28:00	5.290115	60.085316	5.290393	60.085913	A
2021-06-14 12:28:00	5.290118	60.085316	5.290393	60.085913	A
2021-06-14 12:29:00	5.290121	60.085315	5.290393	60.085913	A
2021-06-14 12:29:00	5.290124	60.085315	5.290393	60.085913	A
2021-06-14 12:29:00	5.290127	60.085315	5.290393	60.085913	A
2021-06-14 12:29:00	5.290130	60.085314	5.290393	60.085913	A
2021-06-14 12:29:00	5.290133	60.085314	5.290395	60.085913	A
2021-06-14 12:29:00	5.290137	60.085311	5.290395	60.085913	A
2021-06-14 12:29:00	5.290141	60.085309	5.290395	60.085913	A
2021-06-14 12:29:00	5.290145	60.085307	5.290395	60.085913	A
2021-06-14 12:29:00	5.290149	60.085305	5.290395	60.085912	A
[truncated: 29,415 more rows]

## Sheet: Figure 2a(1)
Chamber1 SPL overview.
Author: Guosong Zhang, guosong.zhang@hi.no
Place: NKK, Bergen
The rows are the SPL data point calculated every second without overlap.
The columns are the exposure sequence from NO.1-14 to NO.3-16.
Hydrohone senstivity -168dB re. 1 uPa.
The rows are SPL (90-110Hz) and the unit dB re. 1 uPa.
142.10	145.90	139.40	129.60	130.00	135.70	110.70	131.50	145.80	143.80	145.80
141.80	145.90	139.70	129.20	130.00	135.70	126.10	131.80	145.70	145.60	145.90
142.20	146.10	139.90	129.00	130.30	135.60	131.30	131.70	145.80	145.80	145.90
141.60	146.30	140.30	128.00	130.80	135.60	133.20	131.40	145.80	145.60	146.10
142.10	145.70	140.80	128.50	130.50	135.60	134.00	131.60	145.80	145.70	146.10
142.00	145.90	141.00	127.70	129.90	136.10	134.40	131.20	145.70	145.60	146.30
141.80	145.90	141.40	127.80	130.50	136.30	135.00	132.00	145.80	145.60	146.30
141.60	146.00	141.70	127.00	131.00	136.10	135.10	131.40	145.80	145.70	146.40
141.60	145.60	142.00	127.00	130.60	135.90	135.00	131.90	145.70	145.50	146.30
141.30	145.70	142.20	126.60	130.10	136.30	135.40	131.20	145.80	145.50	146.40
141.00	145.80	142.40	127.20	130.80	136.00	135.20	131.60	145.60	145.60	146.60
141.70	145.70	142.70	125.30	131.50	136.60	135.20	131.90	145.70	145.50	146.40
140.80	145.10	142.80	126.60	130.70	136.10	135.30	131.90	145.60	145.50	146.80
140.70	145.60	143.00	124.70	130.00	136.30	135.20	131.70	145.50	145.50	146.60
140.10	145.30	143.20	125.60	130.50	136.70	135.20	132.30	145.50	145.40	146.70
140.10	145.40	143.30	124.30	132.60	137.00	135.10	132.20	145.30	145.50	146.80
140.40	145.00	143.30	124.70	130.10	136.60	135.00	132.20	145.30	145.40	147.00
140.00	145.10	143.30	125.00	131.30	136.50	135.30	132.50	145.20	145.40	146.90
139.00	144.80	143.20	125.00	131.00	136.50	134.90	132.70	145.20	145.40	147.10
138.30	144.70	143.20	123.80	130.90	137.40	135.10	132.50	145.00	145.30	147.10
138.80	144.50	143.20	124.40	131.50	136.70	135.20	132.90	144.90	145.40	147.40
138.80	144.40	143.20	122.60	130.40	137.10	135.00	133.20	144.90	145.30	147.70
137.20	144.10	143.10	123.30	132.90	136.80	135.20	133.40	144.80	145.30	147.70
137.40	144.30	142.90	122.30	129.90	136.90	135.40	133.80	144.70	145.30	148.10
136.10	144.00	142.80	121.90	131.70	137.40	135.20	134.00	144.80	145.30	148.20
135.80	144.10	142.70	121.20	131.10	137.00	135.30	133.60	144.60	145.30	148.50
135.70	143.90	142.40	121.10	131.90	137.20	135.30	134.20	144.60	145.30	148.80
134.50	143.70	142.20	120.00	131.40	136.80	135.40	134.30	144.50	145.30	149.00
134.40	143.40	141.90	117.90	131.50	137.70	135.50	134.10	144.60	145.30	149.40
132.90	143.10	141.80	118.20	130.50	137.60	135.30	134.70	144.50	145.20	149.50
132.50	143.60	141.30	116.10	132.70	137.10	135.60	134.70	144.50	145.20	149.80
131.60	143.10	141.20	116.30	130.00	137.50	135.50	134.40	144.50	145.30	150.10
131.90	143.00	140.90	115.30	133.00	137.50	135.60	135.00	144.40	145.20	150.20
131.60	142.50	140.50	116.60	129.40	137.70	135.30	134.50	144.40	145.20	150.50
131.30	142.70	140.40	115.20	134.00	137.80	135.50	134.80	144.40	145.20	150.70
131.30	142.30	139.70	116.10	129.80	137.70	135.50	134.50	144.40	145.20	151.00
131.10	141.90	139.50	115.30	130.30	137.80	135.40	134.70	144.40	145.20	151.10
131.80	142.00	139.20	117.80	134.70	137.50	135.40	134.20	144.30	145.20	151.30
133.60	141.70	138.90	117.10	127.80	138.50	135.30	134.40	144.40	145.10	151.60
133.00	141.30	138.20	120.00	133.90	137.20	135.40	134.10	144.40	145.20	151.70
134.50	141.20	138.10	120.40	129.10	138.70	135.10	133.50	144.50	145.10	151.90
135.70	141.60	137.70	120.90	132.90	137.40	135.00	133.50	144.50	145.10	152.00
134.50	141.30	137.40	122.00	131.50	138.50	135.00	133.10	144.50	145.20	152.20
136.50	140.60	137.10	121.90	130.50	138.10	134.60	132.70	144.50	145.10	152.30
137.50	140.80	136.70	123.20	133.10	138.20	134.70	132.10	144.50	145.10	152.50
137.70	140.10	136.60	123.30	129.90	138.40	133.90	132.10	144.60	145.10	152.70
138.10	140.00	135.90	123.90	133.20	138.10	134.50	131.00	144.60	145.10	152.70
139.10	140.20	136.00	124.40	131.10	138.50	133.70	130.90	144.70	145.10	152.90
139.10	139.90	135.00	125.00	131.60	138.40	134.00	129.80	144.70	145.10	153.00
139.60	139.20	135.20	125.50	131.70	138.40	133.30	129.30	144.70	145.10	153.20
141.20	139.20	134.30	125.90	132.80	138.40	132.80	128.30	144.80	145.00	153.20
139.90	139.60	134.70	126.10	130.40	138.70	132.90	128.10	145.00	145.10	153.30
141.10	139.10	134.40	126.20	131.90	138.30	131.80	125.70	145.00	145.10	153.50
142.40	138.80	134.50	126.60	132.90	138.70	131.90	125.80	145.00	145.00	153.60
141.30	138.70	134.20	126.50	130.30	138.60	131.00	123.10	145.00	145.00	153.70
142.00	138.40	134.60	127.00	132.10	138.40	131.50	121.70	145.00	145.00	153.80
143.00	138.10	134.90	127.00	132.20	138.90	130.10	118.90	145.10	145.10	153.90
142.90	138.30	135.40	127.50	131.50	138.60	130.40	112.50	145.20	145.00	154.00
143.10	138.40	135.60	127.40	130.90	139.00	129.20	112.40	145.20	145.10	154.20
144.10	137.70	136.10	127.60	132.80	138.60	128.80	99.99	145.20	145.00	154.30
143.70	138.00	136.70	128.20	130.70	138.90	128.40	111.20	145.40	145.00	154.40
143.90	137.30	137.10	127.90	131.80	139.10	127.20	116.90	145.50	145.10	154.50
145.10	137.20	137.90	128.00	132.80	138.80	126.60	121.60	145.40	145.00	154.70
144.00	136.90	138.70	128.30	130.50	138.90	126.50	122.20	145.60	145.10	154.90
145.00	137.30	139.30	128.30	132.40	138.90	125.20	124.20	145.50	145.10	155.00
145.50	136.60	139.90	128.60	131.30	139.10	124.50	126.60	145.50	145.00	155.20
145.20	136.30	140.20	128.60	132.90	139.10	122.00	127.70	145.60	145.10	155.30
145.70	136.00	140.70	129.00	130.90	139.10	121.50	127.60	145.70	145.10	155.50
146.10	135.90	141.10	128.70	132.20	138.90	119.60	129.40	145.70	145.00	155.60
146.10	135.60	141.80	128.90	132.20	139.10	118.30	129.80	145.70	145.00	155.80
146.20	136.10	142.00	128.90	131.40	139.10	119.10	130.90	145.70	145.10	156.00
146.80	134.20	142.40	129.10	132.70	138.90	119.90	131.40	145.70	145.10	156.10
146.50	135.00	142.80	129.10	132.10	139.30	118.00	132.40	145.80	145.00	156.30
147.00	133.40	143.30	129.40	131.20	139.20	122.70	133.00	145.80	145.00	156.50
147.50	133.50	143.80	129.00	133.00	139.40	121.90	133.40	145.80	145.10	156.70
146.80	133.20	143.70	129.60	131.30	139.10	123.70	134.00	145.80	144.90	156.80
147.80	132.80	144.10	129.20	133.30	139.30	125.00	134.10	145.90	145.10	157.00
147.60	130.90	144.20	129.40	131.20	139.20	125.30	134.70	145.90	144.90	157.20
147.70	131.60	144.70	129.30	133.30	139.40	127.20	135.10	145.80	145.00	157.30
148.00	129.50	144.90	129.60	130.70	139.30	127.00	135.40	145.80	145.00	157.60
148.20	127.70	145.30	129.30	134.00	139.30	128.80	135.70	145.80	144.90	157.70
148.30	130.00	145.40	129.60	131.70	139.40	128.30	135.80	145.70	144.90	157.90
148.30	125.80	145.80	129.60	133.30	139.40	130.10	136.40	145.80	144.90	158.10
148.70	127.80	145.90	129.70	131.80	139.30	130.10	136.30	145.70	144.80	158.30
148.30	123.30	146.10	129.40	133.30	139.50	131.30	136.60	145.70	144.70	158.50
148.90	127.50	146.40	129.60	132.20	139.10	131.40	136.80	145.70	144.60	158.70
148.90	124.00	146.40	129.70	133.00	139.50	132.40	137.00	145.60	144.60	158.80
148.70	129.40	146.60	129.50	133.50	139.40	132.40	137.20	145.60	144.50	158.90
149.30	128.70	146.90	129.80	131.30	139.50	133.30	136.90	145.60	144.40	159.10
149.20	130.60	147.10	129.60	134.30	139.30	133.40	137.30	145.40	144.40	159.20
149.10	131.70	147.20	129.40	131.60	139.50	133.50	137.10	145.40	144.40	159.30
149.50	132.30	147.30	129.90	134.00	139.40	134.10	137.60	145.40	144.30	159.50
149.60	133.40	147.40	129.50	131.90	139.60	134.60	137.30	145.40	144.20	159.60
149.50	135.30	147.70	129.70	133.70	139.50	134.40	137.40	145.30	144.20	159.60
149.70	135.90	147.70	129.90	133.00	139.60	135.20	137.40	145.30	144.10	159.80
149.80	136.90	147.80	129.60	132.80	139.30	135.40	137.20	145.30	144.10	159.90
149.60	136.50	147.90	129.90	132.60	139.60	135.40	137.20	145.30	144.20	160.00
149.90	138.30	147.90	129.70	133.70	139.50	135.80	137.10	145.20	144.20	160.20
149.90	138.10	148.00	129.80	132.00	139.60	136.00	137.10	145.30	144.30	160.20
149.60	139.30	148.00	129.60	134.00	139.30	136.40	136.80	145.20	144.30	160.30
149.40	139.20	148.10	129.70	131.90	139.50	136.20	137.00	145.20	144.40	160.40
149.60	140.20	148.20	129.70	133.80	139.30	137.10	136.70	145.30	144.40	160.50
149.90	140.40	148.10	129.80	132.10	139.50	136.50	136.30	145.30	144.60	160.60
150.10	141.20	148.20	129.60	133.70	139.50	137.40	136.20	145.30	144.60	160.60
150.30	141.70	148.20	129.70	132.50	139.40	137.00	135.90	145.30	144.80	160.70
150.40	142.20	148.20	129.70	132.80	139.50	137.50	135.50	145.30	144.80	160.90
150.40	142.70	148.10	129.30	132.80	139.30	137.50	135.10	145.20	145.10	160.90
150.40	142.90	148.00	129.90	132.90	139.70	137.80	134.70	145.30	145.10	161.10
150.60	143.50	148.00	129.20	132.60	139.50	137.80	134.40	145.30	145.30	161.20
150.70	144.00	148.10	130.00	132.50	139.30	137.90	134.00	145.30	145.40	161.20
150.60	144.40	147.90	129.00	132.40	139.20	138.20	134.00	145.30	145.60	161.40
150.60	144.50	147.90	129.70	132.60	139.60	138.20	133.60	145.30	145.70	161.40
150.60	144.90	147.90	129.10	132.20	139.40	138.30	133.50	145.40	145.90	161.50
150.80	145.40	147.80	129.20	132.30	139.40	138.30	133.40	145.40	146.00	161.60
150.80	145.70	147.70	129.00	132.10	139.20	138.80	133.80	145.30	146.10	161.80
150.70	145.80	147.70	128.70	132.30	139.30	138.50	133.90	145.40	146.30	161.80
150.70	146.30	147.50	128.50	132.10	139.50	138.90	134.60	145.30	146.40	161.90
150.90	146.60	147.40	129.30	131.80	139.40	138.70	135.40	145.40	146.20	162.00
150.90	146.90	147.40	127.90	132.10	139.10	139.00	136.00	145.40	138.60	161.90
150.90	147.00	147.40	128.90	132.10	139.30	138.80	136.60	145.50	138.20	162.10
150.90	147.30	147.10	128.10	131.80	139.20	139.10	137.00	145.50	138.70	162.20
151.00	147.60	147.10	128.20	131.70	139.40	139.00	137.80	145.50	139.90	162.10
151.00	147.70	147.00	128.20	131.60	139.20	138.90	138.40	145.60	140.30	162.30
151.00	148.00	146.70	127.60	131.40	139.40	139.20	138.90	145.60	139.20	162.40
151.10	148.00	146.80	127.90	131.10	138.90	139.00	139.50	145.70	138.50	162.50
151.10	148.50	146.70	128.30	131.30	139.50	139.30	139.90	145.70	137.90	162.60
151.10	148.40	146.50	127.40	131.30	139.00	138.90	140.30	145.70	139.90	162.60
151.10	148.70	146.20	128.10	131.00	139.30	139.50	140.80	145.70	138.50	162.80
151.10	148.80	146.30	127.50	131.10	139.10	138.90	141.10	145.80	138.20	162.90
151.20	148.90	146.00	127.30	130.40	139.10	139.60	141.60	145.90	141.00	162.90
151.20	149.20	146.10	126.70	130.50	139.20	139.00	141.70	145.90	138.90	163.10
151.20	149.00	145.70	126.80	130.40	139.10	139.40	142.00	145.90	137.80	163.00
151.30	149.40	145.60	126.40	130.10	139.30	139.00	142.40	145.90	140.30	163.20
151.30	149.40	145.40	126.20	129.80	138.90	139.50	142.40	146.00	140.80	163.20
151.30	149.60	145.40	126.00	130.10	139.00	139.10	142.70	146.00	139.50	163.20
151.40	149.50	145.20	125.50	130.20	139.30	139.50	142.70	146.10	138.00	163.30
151.50	149.70	145.00	125.20	130.70	139.10	138.90	142.90	146.10	138.60	163.40
151.40	149.80	144.90	124.90	129.40	138.90	139.40	142.80	146.10	140.60	163.40
151.50	149.80	144.60	123.40	130.70	139.40	139.30	143.00	146.10	139.90	163.50
151.50	149.80	144.40	122.80	130.00	138.90	139.20	143.00	146.20	140.10	163.50
151.60	150.00	144.50	123.70	129.40	139.10	139.10	143.10	146.20	138.80	163.60
151.70	149.90	144.10	122.80	131.70	139.10	139.30	143.00	146.20	138.50	163.60
151.60	150.10	143.90	121.70	129.60	139.10	139.00	143.10	146.20	141.20	163.70
151.60	150.00	143.50	121.80	130.80	139.00	139.20	142.80	146.20	138.50	163.70
151.70	150.10	143.70	120.30	130.90	139.00	139.00	143.00	146.20	141.10	163.70
151.80	150.00	143.40	120.10	130.40	139.10	139.30	142.80	146.20	140.80	163.70
151.80	150.10	143.30	120.30	131.90	139.00	138.90	142.60	146.20	139.60	163.80
151.80	150.00	143.10	119.10	129.20	139.20	139.20	142.60	146.20	138.60	163.70
151.80	149.90	142.40	120.50	133.70	139.00	139.00	142.30	146.20	138.30	163.70
151.80	150.10	142.70	118.20	130.10	139.10	139.10	142.30	146.20	138.60	163.70
151.90	149.80	142.60	119.40	133.00	138.90	139.10	142.00	146.20	139.40	163.70
151.90	150.10	142.50	119.20	132.00	139.20	139.00	141.70	146.20	138.00	163.70
151.80	149.70	142.40	118.20	132.70	138.90	139.00	141.60	146.10	139.50	163.70
151.90	150.00	141.90	119.70	133.10	139.00	139.00	141.30	146.20	137.90	163.70
151.90	149.70	141.80	119.20	134.10	138.90	138.90	141.10	146.10	139.30	163.70
151.90	149.80	142.30	120.10	131.90	138.90	138.90	140.80	146.10	139.10	163.70
151.90	149.60	141.80	116.80	134.40	139.00	139.00	140.60	146.00	138.60	163.60
152.00	149.70	142.00	116.20	133.30	138.90	138.90	140.10	146.10	138.50	163.60
151.90	149.50	141.00	116.40	135.20	138.90	138.80	140.10	146.00	135.20	163.60
152.00	149.50	141.90	116.80	134.10	139.10	139.10	139.70	146.00	138.80	163.60
151.90	149.30	141.30	117.20	135.60	138.70	138.80	139.30	146.00	137.40	163.50
152.10	149.30	142.00	116.10	134.40	138.80	138.90	139.20	145.90	138.20	163.50
152.00	149.10	141.30	118.70	135.50	139.00	138.80	138.70	146.00	142.30	163.50
152.00	149.20	141.70	116.70	136.10	138.70	138.60	138.50	145.90	146.40	163.50
152.00	148.90	141.20	119.90	135.30	138.80	138.60	138.30	145.90	146.20	163.40
152.00	148.80	141.90	114.60	136.50	138.80	138.70	138.00	145.90	146.10	163.40
152.00	148.80	141.70	120.40	135.80	138.80	138.60	137.90	145.90	146.10	163.30
152.00	148.60	141.80	116.20	136.30	138.70	138.90	137.80	145.90	146.00	163.30
152.00	148.70	142.00	119.50	136.90	138.90	138.50	137.70	145.90	145.90	163.30
152.00	148.20	142.00	118.40	136.30	138.30	138.70	137.90	145.90	145.80	163.30
151.90	148.40	142.10	117.40	137.00	138.90	138.40	138.00	146.00	145.80	163.20
151.80	148.00	142.40	118.50	137.10	138.40	138.40	138.20	145.90	145.60	163.20
151.90	148.10	142.40	119.30	137.70	138.60	138.60	138.30	146.10	145.60	163.20
151.90	147.70	142.70	117.00	136.90	138.60	138.30	138.70	146.10	145.40	163.10
151.80	147.70	142.90	117.20	138.10	138.50	138.50	139.00	146.20	145.50	163.10
151.70	147.60	143.00	120.60	137.60	138.60	138.00	139.20	146.20	145.30	163.00
151.70	147.30	143.20	115.20	137.90	138.20	138.50	139.10	146.20	145.20	162.90
151.70	147.10	143.40	122.60	138.30	138.80	137.90	139.60	146.40	145.30	162.90
151.70	147.20	143.70	113.60	138.20	138.00	138.10	140.50	146.20	145.00	162.80
151.60	147.10	144.00	119.90	138.40	138.50	138.10	140.30	146.40	145.00	162.80
151.60	146.70	144.10	119.00	138.70	138.50	137.90	141.10	146.40	144.90	162.70
151.40	146.70	144.10	113.60	138.80	138.10	137.90	141.00	146.40	144.80	162.50
151.50	146.50	144.30	119.90	138.70	138.50	137.90	141.00	146.50	144.60	162.50
151.30	146.50	144.80	116.60	139.10	138.20	137.70	141.90	146.50	144.60	162.40
151.30	146.20	145.00	116.30	138.90	138.40	137.60	141.60	146.50	144.50	162.30
151.30	146.20	144.90	119.90	139.20	138.10	137.30	142.10	146.60	144.40	162.30
151.10	145.90	145.20	113.60	139.30	138.40	137.40	142.30	146.50	144.50	162.20
151.10	145.80	145.30	120.60	139.50	138.10	137.30	143.00	146.70	144.40	162.00
151.10	145.80	145.60	116.10	139.40	138.20	137.20	142.50	146.60	144.30	162.00
151.00	145.60	145.80	119.60	139.70	138.20	137.10	143.30	146.70	144.20	161.90
150.90	145.50	145.90	116.40	139.80	138.20	137.00	143.00	146.80	144.40	161.80
150.90	145.40	145.90	116.60	139.80	138.30	136.90	143.60	146.80	144.20	161.70
150.70	145.20	146.20	118.20	139.60	138.00	136.80	143.40	146.80	144.20	161.60
150.60	145.10	146.30	116.50	140.20	138.00	136.60	143.50	147.00	144.20	161.50
150.60	145.10	146.30	115.30	139.90	138.20	136.60	144.10	147.00	144.10	161.40
150.60	145.00	146.30	119.10	140.20	138.00	136.20	143.60	147.00	144.00	161.30
150.40	144.90	146.30	110.80	140.00	138.10	136.60	143.70	147.10	144.10	161.20
150.40	144.90	146.50	120.70	140.10	137.90	136.10	143.70	147.10	144.00	161.00
150.20	144.90	146.50	113.70	140.10	138.00	136.00	143.60	147.10	144.00	161.00
150.20	144.70	146.40	118.90	140.20	138.00	135.80	143.80	147.30	143.80	160.80
150.10	144.70	146.30	115.20	140.00	137.90	135.90	143.50	147.20	144.00	160.90
150.00	144.90	146.50	115.50	140.40	138.10	135.40	143.50	147.30	143.70	160.70
149.90	144.80	146.30	119.00	139.90	137.80	135.50	143.60	147.30	143.70	160.60
149.80	144.80	146.40	117.40	140.20	138.00	135.50	143.40	147.40	143.80	160.60
149.80	144.90	146.30	119.00	140.20	137.70	135.20	143.40	147.50	143.40	160.50
149.70	144.90	146.10	118.40	139.90	137.80	134.80	143.20	147.50	143.70	160.50
149.60	144.90	146.10	118.80	140.40	137.80	134.90	143.00	147.50	143.30	160.40
149.50	145.10	146.10	119.30	139.70	137.70	134.80	143.00	147.60	143.40	160.30
149.40	145.20	145.90	120.80	140.10	137.90	134.40	142.70	147.60	143.20	160.30
149.30	145.30	145.80	120.90	139.90	137.60	134.50	142.80	147.70	143.10	160.30
149.20	145.40	145.80	121.60	140.00	137.90	134.30	142.20	147.80	142.90	160.20
149.10	145.40	145.90	122.30	139.80	137.60	134.30	142.50	147.80	142.70	160.00
149.00	145.40	145.60	121.50	139.70	137.90	133.60	142.10	147.80	142.70	160.10
148.80	145.60	145.70	123.50	139.40	137.60	134.00	141.70	147.90	142.40	160.00
148.80	145.70	145.40	123.10	139.50	137.60	133.60	142.20	148.00	142.30	159.90
148.70	145.80	145.50	123.40	139.40	137.90	133.60	141.30	148.00	142.00	159.90
148.60	145.80	145.50	124.10	139.10	137.70	133.50	142.10	148.10	141.90	159.90
148.50	145.90	145.30	124.00	139.10	137.70	133.70	141.40	148.10	141.70	159.80
148.30	146.00	145.20	125.40	138.80	137.50	133.30	141.50	148.30	141.50	159.70
148.20	146.30	145.20	124.50	139.00	137.90	133.60	141.40	148.40	141.40	159.70
148.00	146.30	145.10	126.40	138.50	137.40	133.40	141.40	148.40	141.10	159.60
147.90	146.30	145.10	125.70	138.70	138.20	133.10	141.20	148.50	140.90	159.50
147.80	146.30	144.70	127.30	138.20	137.20	133.30	141.40	148.50	140.80	159.50
147.60	146.50	144.60	127.40	138.30	138.30	133.10	141.30	148.70	140.50	159.30
147.50	146.60	144.60	127.70	137.70	137.20	133.50	141.40	148.70	140.30	159.30
147.30	146.70	144.40	128.30	137.60	138.30	132.80	141.40	148.90	140.20	159.20
147.10	146.70	144.10	127.80	137.10	137.50	133.40	141.40	148.90	139.90	159.10
146.80	146.80	143.90	128.20	137.00	138.10	132.90	141.50	149.00	139.60	159.00
146.60	146.70	143.60	128.10	136.90	138.10	133.10	141.70	149.00	139.30	159.00
146.50	146.90	143.50	128.60	136.70	137.70	133.30	141.80	149.20	138.90	158.80
146.50	147.00	143.20	128.70	136.00	138.40	133.20	141.80	149.20	138.30	158.80
146.20	147.10	142.70	129.00	136.10	137.90	133.20	141.90	149.30	138.40	158.70
145.80	147.20	142.50	129.70	135.60	138.40	133.00	142.00	149.30	137.80	158.50
145.80	147.10	142.20	128.60	135.50	138.10	133.40	142.20	149.40	137.60	158.50
145.40	147.30	141.80	130.40	136.00	138.20	133.50	142.20	149.40	137.10	158.40
145.30	147.10	141.40	129.20	134.00	138.30	133.20	142.50	149.40	136.80	158.30
145.10	147.50	140.90	130.70	135.90	138.10	133.20	142.40	149.30	136.50	158.30
144.90	147.30	140.70	130.20	134.30	138.30	133.70	142.90	149.30	135.90	158.20
144.70	147.40	140.40	131.00	135.50	138.10	133.40	142.40	149.10	135.60	158.10
144.40	147.30	139.90	130.70	134.20	138.40	133.50	142.90	149.00	134.80	158.00
144.20	147.60	139.60	131.20	134.30	138.30	133.90	142.80	148.90	134.40	158.00
143.90	147.60	139.30	131.20	134.00	138.30	133.60	142.80	148.60	134.00	157.90
143.70	147.50	139.00	131.50	133.50	138.10	133.70	143.00	148.70	133.60	157.80
143.50	147.50	138.80	131.20	133.90	138.40	134.00	143.20	148.30	132.60	157.70
143.40	147.50	138.60	131.90	132.40	138.10	133.70	143.10	148.30	132.70	157.60
143.20	147.60	138.30	131.30	133.60	138.50	134.50	143.30	148.30	131.50	157.40
143.00	147.50	138.30	132.60	132.60	137.90	133.50	143.20	148.10	132.10	157.40
143.00	147.70	138.00	131.80	132.70	138.40	134.90	143.40	148.10	130.40	157.30
142.60	147.40	137.70	133.00	133.00	137.90	133.80	143.40	148.00	130.60	157.20
142.70	147.70	137.70	132.10	132.80	138.30	134.80	143.30	148.00	129.60	157.00
142.60	147.50	137.40	132.90	132.50	138.00	134.20	143.50	147.90	129.60	156.80
142.60	147.40	137.20	132.40	132.80	138.10	134.80	143.40	147.90	128.60	156.70
142.70	147.70	136.90	133.00	132.60	138.20	134.20	143.40	147.80	128.60	156.50
142.60	147.60	136.50	132.70	133.00	137.90	135.00	143.60	147.70	128.00	156.40
142.60	147.40	136.20	133.00	132.80	138.30	134.60	143.40	147.80	127.80	156.20
142.90	147.60	136.40	133.20	132.50	138.00	134.80	143.50	147.70	127.00	156.00
142.80	147.50	136.20	133.40	132.80	138.20	134.70	143.50	147.60	127.20	155.80
143.10	147.40	135.80	133.80	133.00	137.90	135.10	143.60	147.70	127.10	155.70
143.10	147.60	135.40	133.20	132.90	138.10	135.00	143.50	147.60	126.50	155.50
143.30	147.50	135.10	133.90	132.70	137.80	135.00	143.50	147.60	125.30	155.30
143.60	147.40	135.00	133.10	132.90	138.00	135.30	143.50	147.50	126.70	155.10
143.70	147.40	135.00	134.00	133.20	137.90	135.40	143.40	147.40	125.20	154.80
144.10	147.30	135.10	133.70	133.20	137.70	135.00	143.40	147.40	125.20	154.60
144.30	147.30	135.10	133.80	133.20	137.90	135.70	143.50	147.20	125.90	154.30
144.30	147.30	135.20	133.90	133.40	137.70	135.30	143.40	147.10	125.00	153.90
144.80	147.30	135.30	134.40	134.00	137.70	135.10	143.60	147.10	125.80	153.60
144.70	147.30	135.60	133.70	134.20	137.50	135.80	143.50	146.80	126.40	153.40
145.20	147.40	135.80	134.80	134.00	137.40	135.20	143.40	146.70	126.40	153.10
145.70	147.20	136.30	133.80	134.40	137.40	135.50	143.30	146.50	127.70	152.80
145.80	147.00	136.70	134.90	134.60	137.40	135.30	143.40	146.30	127.70	152.50
146.30	147.20	136.60	134.20	134.90	137.20	135.50	143.40	146.20	128.90	152.20
146.40	147.10	136.80	134.50	134.90	137.60	135.30	143.50	146.00	129.70	152.00
146.70	147.00	137.30	134.80	134.80	137.10	135.40	143.30	145.80	130.10	151.80
147.20	147.10	137.80	134.30	135.10	137.60	135.40	143.80	145.60	130.80	151.60
147.50	147.10	137.80	134.90	135.10	137.30	135.00	143.50	145.50	131.90	151.60
147.80	146.90	137.60	134.50	135.20	137.60	135.40	143.70	145.30	131.70	150.90
148.20	147.00	137.50	134.60	135.10	137.50	135.40	143.80	145.20	132.50	151.60
148.40	146.90	137.70	134.60	135.60	137.50	135.10	143.70	144.90	132.90	151.60
148.60	146.60	138.00	134.60	135.20	137.60	135.60	144.00	145.10	133.20	151.80
148.80	146.70	137.50	134.50	135.60	137.40	135.00	143.90	144.70	134.00	151.80
149.20	146.80	137.40	134.60	135.20	137.70	135.10	144.10	144.80	134.60	152.10
149.40	146.70	136.70	134.50	135.50	137.40	135.10	144.00	145.00	135.00	152.20
149.80	146.70	136.80	134.50	135.40	137.80	135.10	144.20	144.50	135.80	152.40
150.00	146.40	136.30	134.40	135.60	137.60	134.50	144.10	145.00	136.10	152.70
150.20	146.40	136.10	134.40	135.50	137.70	135.20	144.20	144.60	136.50	152.80
150.40	146.50	136.10	134.30	135.60	137.90	134.30	144.50	144.80	137.10	152.90
150.80	146.30	135.10	134.60	135.70	137.60	134.80	144.30	144.60	137.70	153.20
150.80	146.20	135.30	134.00	135.70	137.90	134.30	144.70	144.60	138.20	153.20
151.10	146.30	134.20	134.50	135.60	137.70	134.30	144.60	144.70	138.50	153.40
151.30	146.10	134.30	134.10	135.50	137.90	134.30	144.60	144.50	139.10	153.40
151.50	145.90	133.60	134.00	135.80	137.80	134.30	144.90	144.70	139.30	153.40
151.60	146.00	133.40	133.70	135.40	137.80	133.80	145.00	144.70	139.60	153.40
151.80	146.10	132.10	133.90	135.80	137.70	134.30	145.20	144.60	139.90	153.20
151.90	145.80	132.50	133.60	135.60	137.90	133.80	145.30	144.60	140.10	153.10
152.00	145.50	131.50	134.00	135.40	137.80	133.90	145.40	144.60	140.20	152.80
152.20	145.60	132.50	133.50	135.60	137.80	133.70	145.40	144.60	140.40	152.50
152.30	145.50	130.50	133.60	135.60	137.70	133.50	145.50	144.30	140.40	152.10
152.40	145.30	131.20	133.20	135.20	137.60	133.70	145.70	144.60	140.40	151.70
152.50	145.40	129.10	133.40	135.50	137.70	133.40	145.70	144.30	140.60	151.00
152.70	145.30	130.80	133.00	135.30	137.80	133.90	145.70	144.50	140.50	150.40
152.70	145.00	128.50	133.20	135.50	137.70	133.60	146.20	144.40	140.60	149.60
152.70	144.90	129.70	132.90	135.20	137.70	133.70	145.70	144.50	140.50	148.60
152.80	144.80	127.20	133.00	135.10	137.70	133.80	146.40	144.20	140.40	147.40
153.00	144.80	128.30	132.50	135.30	137.60	134.10	146.20	144.30	140.40	146.30
152.90	144.60	126.80	132.70	134.80	137.80	133.90	146.40	144.10	140.20	145.10
153.00	144.30	128.00	132.40	135.50	137.70	134.20	146.50	143.90	140.30	143.60
153.00	144.30	125.40	132.30	134.60	137.70	134.20	146.80	143.90	140.20	141.90
153.00	144.20	126.60	132.20	135.20	137.80	134.50	146.80	143.60	140.20	140.80
153.10	144.00	123.40	132.00	134.60	137.60	134.70	146.90	143.60	140.10	140.10
153.10	143.60	124.70	131.80	135.40	137.80	135.00	147.00	143.50	140.10	141.00
153.10	143.80	123.40	131.80	134.70	137.70	135.10	147.00	143.20	140.00	141.90
153.10	143.20	124.40	131.50	134.90	137.70	135.20	147.10	143.30	139.90	143.20
153.20	143.30	125.90	131.50	135.10	137.60	135.40	147.20	143.00	139.70	144.40
153.10	143.10	126.50	131.30	134.50	137.70	135.70	147.20	142.90	139.80	145.50
153.00	142.70	127.40	131.30	134.80	137.70	135.70	147.40	142.70	139.60	146.50
153.00	142.60	128.40	131.30	134.50	137.70	135.90	147.50	142.40	139.50	147.20
153.00	142.40	130.20	131.10	134.80	137.60	136.60	147.40	142.50	139.40	147.90
152.90	141.80	131.40	130.90	134.30	137.60	136.50	147.70	142.10	139.40	148.50
152.90	142.00	132.00	130.90	134.70	137.60	137.00	147.70	142.10	139.40	149.00
152.90	141.80	133.00	130.90	134.50	137.60	137.30	147.70	142.00	139.40	149.60
152.80	140.70	133.80	130.40	134.60	137.50	137.40	147.90	141.90	139.50	150.00
152.80	141.30	134.70	131.40	134.30	137.50	137.70	147.70	141.60	139.40	150.40
152.60	140.80	135.20	129.90	134.50	137.60	138.10	148.10	141.70	139.40	150.70
152.50	140.10	135.60	131.50	134.20	137.30	138.00	147.90	141.40	139.30	151.10
152.60	140.10	135.90	130.10	134.40	137.60	138.50	148.20	141.40	139.30	151.30
152.50	140.20	136.20	131.10	134.40	137.30	138.70	148.00	141.40	139.20	151.50
152.40	138.60	136.40	130.50	134.30	137.60	139.00	148.10	141.30	139.10	151.70
152.20	139.40	136.70	131.00	134.20	137.30	138.90	148.20	141.10	139.10	151.90
152.20	138.70	136.70	130.50	134.70	137.70	139.20	148.00	141.30	138.90	152.00
152.20	138.10	136.30	130.90	134.00	137.30	139.50	148.20	141.00	138.90	152.10
151.90	138.20	136.40	131.10	134.80	137.50	139.70	148.10	141.40	138.70	152.10
151.80	136.60	136.40	130.80	134.30	137.20	139.50	148.10	140.90	138.70	152.10
151.60	137.60	136.00	131.20	134.90	137.30	139.80	148.20	141.30	138.50	152.10
151.50	136.70	135.20	131.00	134.50	137.50	140.20	148.10	140.90	138.20	152.20
151.40	135.50	134.90	131.30	134.80	137.40	140.00	148.30	141.20	138.30	152.20
151.10	135.70	134.60	131.50	134.90	137.50	140.10	148.30	141.10	137.90	152.10
151.00	136.80	134.10	131.30	134.90	137.40	140.10	148.30	141.10	137.90	152.00
150.80	134.40	133.30	131.60	134.90	137.40	140.40	148.20	141.30	138.00	152.00
150.60	134.70	132.20	131.70	134.90	137.30	140.50	148.10	141.20	137.50	152.00
150.50	136.40	131.30	131.80	134.70	137.40	140.30	148.10	141.30	137.80	151.90
150.10	132.80	130.60	131.60	135.10	137.10	140.40	148.10	141.60	137.60	151.70
150.00	135.60	130.40	131.90	134.80	137.50	140.70	148.20	141.40	137.80	151.60
149.90	134.90	130.30	131.70	135.30	137.10	140.50	148.20	141.60	138.10	151.40
149.70	134.50	129.30	132.40	135.20	137.40	140.50	148.20	141.80	138.60	144.20
149.40	135.60	131.50	131.70	135.40	136.90	140.50	148.30	141.70	138.50	143.60
149.10	134.90	130.40	132.90	135.40	137.20	140.60	148.10	142.40	139.30	141.40
148.90	135.70	133.40	132.00	135.60	136.80	140.50	148.30	141.70	139.30	143.20
148.90	136.10	132.00	133.20	135.60	137.00	140.40	148.10	142.50	139.90	141.70
148.60	136.50	134.50	132.30	135.70	136.90	140.40	148.30	142.20	140.20	141.60
148.40	136.80	134.20	133.10	135.90	136.90	140.40	148.20	142.50	140.60	139.40
148.10	137.50	136.30	132.90	136.10	136.90	140.00	148.20	142.80	141.20	140.00
148.00	137.40	135.00	133.00	136.20	136.60	140.10	148.20	142.60	141.50	138.50
147.90	137.70	136.60	133.00	136.00	136.90	140.00	148.30	142.80	142.00	135.40
147.80	138.90	137.10	133.50	136.20	136.70	139.90	148.40	143.00	142.60	137.70
147.50	138.50	137.80	133.10	136.00	136.80	140.00	148.50	142.80	142.80	136.30
147.60	139.50	137.20	133.60	136.40	136.50	139.70	148.50	143.20	143.40	133.00
147.50	139.70	138.10	133.50	136.20	136.60	139.60	148.70	142.90	143.70	133.80
147.40	140.20	138.40	133.60	136.60	136.50	139.60	148.80	143.10	144.20	129.10
147.60	140.20	137.90	133.60	136.60	136.30	139.40	148.80	143.10	144.60	126.90
147.30	140.50	138.80	133.90	136.70	136.50	139.30	148.80	143.00	145.00	124.20
146.90	140.80	138.00	133.70	137.00	136.30	139.10	148.90	143.20	145.40	120.50
147.30	141.00	139.10	134.20	136.60	136.30	138.80	149.10	143.10	145.70	117.30
147.40	141.60	138.10	133.90	137.10	136.20	138.60	149.20	143.10	146.00	114.90
147.60	141.70	138.50	133.80	137.20	136.10	138.50	149.30	143.30	146.30	121.70
147.50	142.00	138.00	134.30	137.30	136.10	138.20	149.30	143.20	146.60	123.20
147.40	142.30	138.60	133.90	137.50	135.80	137.80	149.50	143.20	146.90	128.60
147.80	142.50	137.10	134.30	137.40	136.00	137.60	149.60	143.30	147.10	132.00
148.10	142.70	137.70	134.20	137.90	135.80	137.40	149.60	143.30	147.40	130.00
148.10	142.90	136.80	134.30	137.80	135.80	137.00	149.70	143.30	147.60	135.80
148.30	143.00	137.30	134.00	137.90	135.50	136.70	149.80	143.40	147.90	134.90
148.20	143.20	135.80	134.80	138.00	135.80	136.60	150.10	143.40	148.10	138.10
148.80	143.50	135.70	133.80	137.90	135.30	136.40	150.10	143.40	148.20	136.00
148.90	143.50	135.50	134.70	138.10	136.00	135.90	150.20	143.60	148.30	137.70
148.70	143.80	135.20	134.10	138.00	135.30	135.80	150.30	143.50	148.30	138.20
149.00	144.00	134.00	134.30	138.40	135.80	135.60	150.50	143.50	148.40	136.40
149.30	143.90	133.50	135.00	138.40	135.40	135.20	150.50	143.60	148.50	140.20
149.30	144.10	134.10	133.80	138.60	135.80	134.50	150.70	143.50	148.60	139.80
149.50	144.20	133.00	134.80	138.90	135.40	134.30	150.80	143.60	148.70	139.30
149.60	144.30	132.10	134.40	138.90	135.90	134.20	150.90	143.70	148.80	140.50
150.10	144.50	132.10	134.40	139.10	135.20	133.40	151.00	143.50	148.90	139.10
150.20	144.50	132.60	134.90	139.30	135.90	132.80	151.10	143.80	149.00	137.00
150.00	144.40	132.30	134.20	139.10	135.10	132.70	151.20	143.50	149.30	135.40
150.30	144.60	131.80	134.90	139.50	135.60	132.30	151.20	143.80	149.60	135.00
150.40	144.60	132.10	134.50	139.30	135.00	131.80	151.30	143.60	150.00	135.90
150.90	144.70	132.30	134.60	139.80	135.30	131.30	151.40	143.80	150.30	135.30
150.80	144.70	132.30	134.50	139.60	135.10	131.20	151.50	143.60	150.60	133.10
150.60	144.50	131.90	134.50	139.90	135.10	131.00	151.60	143.80	151.00	132.40
150.90	144.80	132.40	134.40	140.30	135.40	130.60	151.70	143.80	151.30	130.00
151.20	144.60	133.20	134.30	140.40	135.00	130.20	151.80	143.80	151.70	134.80
151.30	144.50	132.50	134.50	140.50	135.40	130.60	151.80	143.90	152.00	131.80
151.50	144.60	132.60	134.20	140.60	134.90	130.10	152.10	143.80	152.30	130.20
151.40	144.30	132.60	134.50	140.70	135.10	130.80	152.10	143.80	152.50	127.90
151.60	144.30	133.40	134.20	140.90	134.80	130.30	152.10	143.90	152.70	129.30
151.60	144.40	132.50	133.60	141.10	134.90	130.70	152.30	143.80	153.00	131.80
151.80	144.30	132.10	134.30	141.10	134.80	122.80	152.40	143.90	153.20	133.50
151.90	143.90	132.30	133.40	141.30	134.90	134.30	152.40	143.90	153.30	134.70
151.90	144.00	131.80	134.30	141.30	134.80	134.80	152.50	143.80	153.50	136.20
152.20	143.70	130.90	133.10	141.40	135.00	135.20	152.50	143.90	153.70	136.60
152.30	143.80	130.70	133.70	141.20	134.50	134.80	152.60	143.70	153.80	138.10
152.30	143.50	131.00	133.70	141.30	134.90	134.90	152.70	144.10	153.80	138.30
152.50	143.30	129.40	132.90	141.50	134.20	135.30	152.80	143.50	153.90	138.80
152.40	143.20	128.00	133.20	141.40	135.10	134.80	152.90	143.60	154.00	139.00
152.60	143.00	128.00	132.20	141.50	134.30	135.20	152.90	143.90	154.10	139.00
152.60	142.70	127.60	132.60	141.70	134.80	134.70	153.00	143.20	154.20	139.10
152.90	142.60	123.20	132.40	141.60	134.40	134.90	153.10	143.60	154.30	139.00
152.90	142.20	123.40	131.50	141.60	134.40	134.70	153.00	143.40	154.30	138.60
153.00	141.80	122.00	132.30	141.60	134.90	134.90	153.20	143.20	154.40	138.10
153.20	142.10	122.90	130.90	141.70	134.20	134.60	153.20	143.40	154.50	137.90
153.10	141.50	122.70	132.20	141.60	134.60	134.70	153.20	143.00	154.50	137.10
153.20	141.10	123.10	130.10	141.60	134.30	134.50	153.40	143.30	154.60	136.70
153.30	140.90	126.40	130.90	141.70	134.70	134.50	153.30	142.90	154.60	135.40
153.20	140.20	128.80	129.90	141.50	134.90	134.70	153.30	142.90	154.70	135.00
153.30	140.10	128.60	129.70	141.80	134.40	134.30	153.40	142.90	154.70	134.10
153.30	140.10	131.30	129.70	141.40	135.10	134.30	153.50	142.70	154.80	132.80
153.40	139.40	132.00	128.90	141.40	134.40	134.10	153.40	142.60	154.90	132.50
153.40	139.30	133.10	129.10	141.30	134.80	134.20	153.60	142.40	154.90	130.70
153.30	138.50	133.70	128.70	141.40	134.60	133.70	153.40	142.40	155.00	131.50
153.40	138.10	134.40	128.70	141.30	134.40	133.90	153.60	142.30	154.90	130.10
153.40	138.50	135.50	127.80	141.20	134.90	133.20	153.50	141.80	155.00	131.20
153.30	137.50	135.90	128.30	141.30	134.30	133.70	153.70	142.20	155.00	130.70
153.30	136.80	136.30	127.00	141.10	134.60	133.20	153.50	141.50	155.00	132.00
153.20	136.70	136.90	127.20	141.20	134.50	133.40	153.70	141.80	155.00	132.30
153.20	135.90	137.70	127.30	141.10	134.40	133.00	153.70	141.30	155.00	132.70
153.10	135.90	138.00	126.50	141.00	134.80	132.80	153.60	141.60	155.00	133.10
153.20	135.10	138.40	127.20	141.10	134.00	132.70	153.80	141.00	154.90	133.30
152.90	134.20	139.00	126.00	141.10	134.30	132.50	153.80	141.30	154.90	134.30
153.00	134.00	139.40	126.10	140.90	133.90	132.00	153.80	140.80	154.80	134.20
152.90	132.50	139.70	125.70	141.10	134.40	132.30	153.70	141.10	154.70	134.30
152.60	133.20	140.10	125.60	140.80	134.00	131.20	154.00	140.40	154.60	134.20
152.60	132.40	140.30	126.00	141.00	134.50	131.70	153.70	140.80	154.60	134.40
152.60	130.60	140.60	124.10	140.70	133.70	131.30	153.90	140.10	154.40	134.70
152.40	129.50	140.50	125.30	141.00	134.40	132.10	153.80	140.60	154.30	134.30
152.40	129.60	141.00	125.80	140.60	133.60	130.40	153.80	139.70	154.10	134.30
152.20	128.50	141.20	126.00	140.90	134.20	131.20	153.80	140.20	154.00	134.00
152.20	128.30	141.40	125.20	140.80	133.80	130.90	153.80	139.50	153.80	133.90
152.10	128.10	141.70	125.20	140.60	134.10	130.40	153.80	139.50	153.60	133.90
152.00	126.80	141.70	124.50	140.90	134.20	129.90	153.70	139.40	153.40	133.70
152.10	127.00	142.00	126.40	140.50	134.20	130.60	153.60	139.10	153.30	133.40
151.90	126.70	142.10	125.00	140.90	134.00	128.80	153.70	138.80	153.10	133.60
151.80	124.50	142.30	126.60	140.30	133.90	129.90	153.60	138.80	152.80	132.60
151.70	126.40	142.40	125.90	140.80	134.40	129.70	153.70	138.00	152.70	134.20
151.80	128.30	142.60	127.00	140.60	134.10	128.30	153.50	138.20	152.50	133.00
151.80	126.40	142.50	126.90	140.60	134.40	129.40	153.60	137.70	152.20	133.90
151.80	127.70	142.80	126.60	140.80	134.20	128.30	153.50	137.30	152.10	133.40
151.80	130.30	142.70	127.80	140.60	134.50	128.40	153.40	137.20	151.80	134.30
151.70	128.90	142.90	127.50	141.00	134.60	127.80	153.40	136.20	151.60	133.70
151.90	129.80	143.00	127.40	140.80	134.60	127.60	153.40	136.70	151.40	135.20
151.90	129.20	143.00	127.80	141.10	135.00	128.00	153.20	135.30	151.20	134.10
151.90	131.00	143.00	128.20	140.80	134.90	125.60	153.30	135.60	151.00	135.60
151.90	131.50	143.00	128.90	141.10	135.30	127.20	153.20	134.40	150.70	135.40
152.10	132.70	143.10	128.80	140.90	135.20	126.50	153.10	134.30	150.50	135.40
152.00	133.00	143.10	128.90	141.40	135.20	125.00	153.00	133.50	150.20	136.20
152.20	133.20	143.30	129.40	141.20	135.70	126.90	153.10	132.70	150.00	135.00
152.30	133.30	143.10	129.50	141.00	135.50	124.00	152.90	132.80	149.80	136.80
152.20	134.20	143.40	130.00	141.70	136.00	125.90	153.00	131.10	149.50	136.00
152.40	134.60	143.20	130.60	141.00	135.70	124.50	153.00	131.00	149.30	136.20
152.40	134.70	143.20	130.10	141.80	136.10	125.30	153.00	130.50	148.90	136.60
152.50	133.50	143.40	130.60	141.20	136.00	125.10	152.90	128.50	148.60	135.90
152.50	136.90	143.30	131.10	141.80	136.00	122.30	152.70	129.40	148.30	136.60
152.50	135.80	143.20	131.30	141.80	136.40	124.70	152.90	125.60	147.90	136.30
152.70	137.80	143.10	131.80	141.70	136.30	122.60	152.60	127.40	147.40	136.60
152.70	135.90	143.30	131.10	141.90	136.50	124.00	152.80	122.40	147.00	136.10
152.80	137.30	143.10	132.10	141.90	136.50	122.60	152.60	122.80	146.50	136.30
152.80	136.70	143.20	132.10	142.30	136.70	123.80	152.80	118.50	145.90	136.10
152.80	138.40	143.20	132.50	141.90	136.80	120.50	152.70	117.00	145.10	135.90
152.90	138.50	143.10	132.50	142.40	136.80	123.20	152.60	115.40	144.40	136.30
152.90	139.50	143.00	132.80	142.20	136.80	119.20	152.70	117.60	143.70	135.80
152.90	138.40	143.10	133.20	142.30	137.00	122.70	152.60	118.10	142.80	135.90
153.10	139.40	143.00	133.20	142.30	136.90	117.60	152.70	120.80	142.30	135.80
153.00	139.60	142.80	133.10	142.30	137.10	122.80	152.60	123.40	141.30	135.70
153.10	140.30	142.80	133.80	142.60	137.00	116.90	152.60	124.90	140.70	135.30
153.00	140.80	142.70	133.80	142.70	137.10	121.30	152.70	126.10	139.70	135.60
153.10	141.50	142.70	134.00	142.40	137.00	115.30	152.50	127.60	138.90	135.60
153.10	141.60	142.50	134.00	143.00	137.20	116.10	152.60	129.10	138.10	134.60
153.10	142.00	142.60	133.80	142.60	137.00	105.90	152.50	128.90	137.30	135.90
153.10	142.10	142.20	134.70	142.90	137.50	115.10	152.50	130.80	136.40	134.20
153.10	142.80	142.10	133.70	142.80	137.20	107.40	152.60	122.20	136.10	135.20
153.00	143.00	141.90	134.80	143.00	137.70	111.80	152.40	122.70	135.80	135.10
153.00	143.70	142.00	134.10	143.10	137.10	114.40	152.50	122.50	135.70	134.40
153.10	144.20	141.50	134.80	143.00	137.50	109.90	152.60	122.80	136.50	134.30
153.00	144.30	141.50	134.70	143.00	137.10	112.10	152.50	126.00	137.00	134.80
152.90	144.50	141.20	134.40	143.30	137.30	113.00	152.50	122.70	137.60	134.60
153.00	144.80	140.90	135.00	142.70	137.10	115.70	152.40	126.40	138.40	134.50
152.90	145.30	140.80	135.00	143.50	137.40	116.00	152.60	125.60	139.20	134.40
152.90	145.90	140.50	135.00	142.50	137.30	116.10	152.30	126.00	139.60	134.10
152.80	146.10	140.40	134.90	143.30	137.50	116.00	152.50	126.90	140.30	134.40
152.70	146.40	139.70	134.90	143.00	137.40	117.30	152.40	128.80	140.90	134.50
152.70	146.60	139.80	135.30	142.80	137.40	116.30	152.50	130.10	141.40	133.70
152.60	146.80	139.30	135.00	143.10	137.20	119.40	152.40	129.60	142.00	133.80
152.60	147.20	139.40	135.20	143.00	137.60	119.50	152.60	130.30	142.40	134.20
152.40	147.50	138.70	135.10	143.10	137.20	121.40	152.30	128.10	142.80	133.20
152.40	147.70	138.70	135.50	142.90	137.40	120.70	152.60	131.10	143.20	133.40
152.20	148.00	138.30	135.30	142.90	137.20	122.00	152.40	131.10	143.50	133.50
152.20	148.20	138.30	135.30	142.80	137.20	122.10	152.50	131.10	143.90	133.10
152.00	148.40	137.90	135.70	142.30	137.50	121.40	152.50	129.70	144.10	133.00
151.90	148.70	138.10	135.40	142.80	137.10	124.00	152.50	133.40	144.30	132.20
151.90	148.80	138.00	135.80	142.60	137.50	122.00	152.60	131.90	144.70	132.50
151.70	149.00	137.40	135.50	142.20	137.10	124.70	152.50	130.10	144.80	132.10
151.70	149.20	137.70	135.70	142.70	137.40	124.10	152.60	132.00	145.10	132.10
151.40	149.50	138.00	135.80	142.00	137.40	124.80	152.50	132.00	145.40	132.00
151.40	149.70	137.60	135.50	142.40	137.40	124.80	152.70	132.80	145.50	131.80
151.20	149.80	138.00	135.90	142.20	137.70	125.70	152.50	130.50	145.80	131.50
151.10	150.00	138.00	135.50	142.00	137.30	125.40	152.60	134.70	145.90	131.70
150.90	150.30	137.60	135.90	142.20	137.90	126.60	152.70	133.50	146.10	131.80
150.80	150.40	137.80	135.60	141.80	137.60	126.10	152.60	135.00	146.30	132.30
150.60	150.50	138.30	135.70	142.10	137.80	126.60	152.60	134.20	146.50	132.40
150.60	150.70	137.80	135.80	142.00	137.70	127.10	152.70	133.60	146.70	133.30
150.50	150.90	137.80	135.70	141.50	137.90	127.70	152.60	133.60	146.80	133.60
150.20	151.10	138.30	135.70	142.00	138.10	127.40	152.70	131.30	147.00	134.20
150.20	151.20	137.80	135.60	141.60	138.00	128.40	152.60	133.80	147.20	134.80
149.90	151.30	137.60	135.70	141.70	138.00	127.90	152.80	136.50	147.30	135.30
149.90	151.40	138.00	135.90	141.80	138.20	129.00	152.70	135.70	147.50	135.80
149.80	151.60	138.10	135.50	141.70	137.90	128.60	152.80	135.80	147.60	136.10
149.60	151.70	137.10	136.10	141.50	138.10	129.40	152.80	133.80	147.70	136.60
149.40	151.80	137.70	135.20	141.90	138.20	129.10	152.90	136.20	147.80	136.90
149.30	151.90	137.60	136.20	141.90	138.10	129.50	152.90	134.50	147.90	137.30
149.20	152.00	137.00	135.20	141.60	138.30	129.60	152.90	137.00	148.00	137.50
149.00	152.20	137.10	136.20	142.30	138.20	130.30	152.90	137.40	148.10	137.80
148.90	152.30	137.10	135.20	141.70	138.20	129.80	152.80	136.70	148.20	138.10
148.80	152.30	136.20	136.00	141.90	138.20	130.90	152.90	138.90	148.30	138.30
148.60	152.40	136.10	135.40	142.40	138.10	130.00	153.00	137.70	148.40	138.50
148.50	152.50	136.60	135.60	142.00	138.10	130.70	152.90	146.70	148.50	138.60
148.30	152.60	135.70	135.60	142.30	138.00	131.20	153.00	146.60	148.50	138.80
148.30	152.70	135.00	135.50	142.50	137.80	130.70	153.10	146.60	148.60	138.90
148.00	152.80	135.50	135.50	142.00	137.80	131.00	153.00	146.60	148.60	138.90
147.90	152.90	134.70	135.50	142.20	137.60	131.40	152.90	146.60	148.60	138.90
147.80	152.90	134.10	135.50	142.30	137.70	131.20	153.00	146.50	148.70	139.00
147.60	153.10	134.40	135.40	142.60	137.20	132.00	153.00	146.50	148.70	138.80
147.50	153.20	134.60	135.40	142.50	137.60	131.50	152.90	146.30	148.70	138.90
147.20	153.30	132.70	135.50	142.60	136.90	131.90	152.90	146.20	148.70	138.80
147.20	153.30	133.50	134.90	143.10	137.20	131.90	153.10	146.20	148.70	138.80
147.00	153.40	133.50	136.00	142.80	136.60	132.30	152.80	146.10	148.80	138.60
146.90	153.60	132.60	134.90	142.90	136.90	132.40	153.00	146.10	148.80	138.50
146.80	153.70	132.90	135.90	143.30	136.50	132.30	153.00	146.20	148.80	138.40
146.50	153.60	132.70	134.70	143.00	136.40	132.00	152.90	145.90	148.80	138.20
146.20	153.80	132.10	135.50	143.50	136.30	132.70	152.90	146.20	148.80	137.90
146.10	153.80	132.30	135.00	143.20	136.10	132.50	152.90	145.90	148.80	137.80
145.90	154.00	132.90	135.20	143.50	136.00	132.70	152.80	146.00	148.80	137.40
145.70	154.00	132.10	134.90	143.30	135.80	132.90	152.80	145.90	148.70	137.30
145.50	154.10	132.60	134.90	143.60	135.90	132.20	152.80	145.70	148.80	136.90
145.30	154.20	133.10	134.80	143.60	135.50	133.20	152.70	145.80	148.70	136.60
145.20	154.20	132.30	135.50	143.60	136.00	132.80	152.80	145.70	148.70	136.10
145.00	154.40	132.60	134.40	143.70	135.20	133.00	152.70	145.60	148.70	135.80
144.70	154.50	133.70	135.50	143.50	135.90	132.60	152.70	145.50	148.60	135.30
144.50	154.50	133.60	134.60	143.50	135.10	132.90	152.50	145.40	148.70	135.00
144.30	154.60	133.70	134.80	143.50	135.60	132.90	152.60	145.30	148.60	134.40
144.00	154.60	134.40	134.60	143.70	135.00	133.10	152.50	145.20	148.60	134.00
143.90	154.80	134.60	134.80	143.80	135.30	133.10	152.40	145.00	148.60	133.60
143.60	154.90	134.90	134.60	143.80	134.90	133.10	152.50	145.00	148.50	133.20
143.40	154.90	135.40	134.60	143.70	135.00	132.90	152.40	144.70	148.50	132.80
143.20	155.00	136.10	134.40	143.90	134.90	133.10	152.30	144.80	148.40	132.70
142.90	155.00	136.00	134.70	143.70	134.90	133.40	152.30	144.40	148.40	132.70
142.70	155.20	137.00	134.30	143.80	134.50	133.10	152.20	144.30	148.30	132.70
142.50	155.30	137.30	134.40	144.10	135.00	133.10	152.10	144.10	148.30	133.00
142.20	155.30	137.50	134.20	144.10	134.50	133.10	152.10	143.70	148.20	133.50
142.10	155.40	138.30	134.00	144.40	134.90	133.40	152.00	143.60	148.20	134.10
141.90	155.40	138.90	134.70	144.30	134.50	132.90	152.00	143.10	148.00	134.50
141.70	155.50	138.90	133.90	144.40	134.50	133.50	151.90	142.90	148.00	135.20
141.50	155.60	139.10	133.80	144.20	134.30	132.70	151.90	142.60	147.90	135.90
141.40	155.60	139.60	134.50	144.50	134.20	133.30	151.70	142.20	147.90	136.40
141.50	155.60	139.80	133.20	144.50	134.50	133.20	151.70	141.70	147.70	136.90
141.10	155.70	140.00	134.40	144.50	134.10	133.20	151.60	141.20	147.70	137.40
141.20	155.70	140.60	133.30	144.70	133.90	133.20	151.50	140.80	147.60	137.80
140.90	155.80	140.20	133.40	144.60	134.40	132.90	151.50	140.10	147.40	138.20
141.10	155.80	140.80	133.70	144.80	134.10	133.40	151.40	139.60	147.30	138.40
141.00	155.90	140.90	132.80	144.80	134.90	132.90	151.30	138.90	147.10	138.80
140.90	155.90	141.20	133.00	145.00	134.00	133.20	151.20	137.90	147.00	139.10
141.20	155.90	141.10	132.90	145.00	134.60	133.10	151.10	137.90	146.80	139.30
140.80	156.00	141.40	132.10	145.00	133.70	132.90	150.90	136.80	146.70	139.50
141.00	156.00	141.30	132.60	145.20	134.00	133.00	150.80	136.30	146.50	139.70
141.20	156.00	141.20	132.00	145.40	133.40	133.10	150.70	136.00	146.20	139.70
141.00	156.00	141.50	132.20	145.50	133.40	133.00	150.70	134.70	146.10	139.80
141.10	156.00	141.50	132.20	145.70	133.50	132.90	150.60	135.30	145.90	139.80
141.10	156.10	141.20	132.10	145.80	133.10	132.60	150.60	133.10	145.70	139.90
141.30	156.10	141.50	131.90	145.80	133.00	133.10	150.30	134.40	145.40	139.90
141.30	156.20	141.30	132.20	145.90	133.20	132.60	150.20	132.40	145.40	139.80
141.60	156.10	141.50	131.50	146.00	133.40	132.80	150.10	133.00	145.10	139.90
141.20	156.20	141.40	132.00	146.10	133.50	132.50	150.10	132.20	145.00	139.70
141.80	156.30	141.50	130.90	146.10	133.50	132.80	149.90	131.50	144.60	139.60
141.30	156.20	141.30	131.90	146.40	133.70	132.50	149.80	130.60	144.30	139.50
141.80	156.20	141.60	131.10	146.40	133.10	132.60	149.70	130.10	144.20	139.30
141.70	156.30	141.70	132.30	146.40	133.60	132.20	149.60	128.70	143.80	139.20
141.90	156.30	141.50	130.90	146.60	133.30	132.30	149.50	129.00	143.50	139.00
141.70	156.40	142.00	131.90	146.50	133.50	132.30	149.30	125.70	143.20	138.80
142.00	156.40	141.60	131.00	146.60	133.00	132.00	149.10	127.30	142.90	138.70
141.80	156.30	142.10	131.40	146.60	133.40	132.30	149.10	124.90	142.60	138.40
142.00	156.40	142.20	130.50	146.70	133.60	131.80	149.00	123.70	142.30	138.10
141.90	156.50	142.80	131.30	146.70	133.50	131.80	148.80	123.80	142.00	138.00
142.10	156.50	142.50	130.40	146.80	133.10	131.80	148.70	121.60	141.60	137.70
142.20	156.40	142.80	130.40	146.70	133.40	131.90	148.60	117.20	141.10	137.40
142.10	156.50	143.40	130.40	146.80	132.70	131.60	148.40	121.90	140.90	137.20
142.10	156.60	143.20	130.60	146.80	133.00	131.40	148.30	109.50	140.30	136.90
141.90	156.60	143.70	130.40	146.70	132.40	131.60	148.10	116.20	140.10	136.60
142.20	156.70	143.80	130.20	146.70	132.70	131.40	148.10	113.60	139.60	136.30
141.90	156.70	144.10	130.00	146.80	132.30	131.30	148.00	115.30	139.00	136.00
142.10	156.80	144.20	130.40	146.80	132.50	131.20	147.80	119.40	138.90	135.90
142.00	156.90	144.70	130.20	146.70	132.00	131.10	147.80	121.20	138.30	135.60
142.10	156.90	144.60	129.70	146.80	132.60	131.00	147.70	122.70	137.90	135.30
142.10	157.10	144.80	130.40	146.70	132.40	131.00	147.50	124.40	137.60	135.10
141.70	157.00	145.30	130.10	146.80	132.40	130.70	147.40	125.00	137.10	134.90
142.10	157.10	145.20	130.10	146.90	132.30	130.70	147.30	125.80	136.50	134.70
141.70	157.20	145.30	130.30	146.70	132.70	130.80	147.10	126.40	136.30	134.50
141.90	157.30	145.60	130.30	146.70	132.60	130.80	147.20	126.90	135.70	134.30
141.80	157.40	145.50	129.70	146.90	133.00	130.30	147.10	127.30	135.70	134.10
141.80	157.50	145.80	130.70	146.90	132.60	130.50	146.90	128.10	135.10	134.10
141.80	157.60	145.70	130.30	146.80	133.30	130.20	146.90	128.00	134.90	133.80
141.80	157.70	145.80	129.80	146.90	132.40	130.30	146.90	128.70	134.50	133.50
142.10	157.70	145.90	130.90	147.00	132.90	130.30	146.80	128.70	134.10	133.40
141.80	158.00	145.90	130.10	146.90	132.40	130.00	146.70	129.30	134.20	133.10
142.20	158.00	146.10	131.20	146.80	133.10	130.10	146.70	129.70	133.60	132.90
142.00	158.20	146.00	130.60	146.90	132.30	130.00	146.70	129.60	133.40	132.90
142.50	158.30	145.90	131.30	146.90	132.40	130.10	146.60	130.30	133.20	132.70
142.50	158.40	145.90	130.90	147.00	132.20	130.00	146.70	130.80	133.00	132.50
142.70	158.60	146.00	131.10	146.90	132.10	130.20	146.50	131.00	133.10	132.30
142.70	158.60	146.00	131.20	146.90	132.00	129.90	146.50	131.60	132.70	132.10
143.20	158.80	145.90	131.30	146.70	131.80	130.00	146.50	131.90	132.70	131.90
143.20	158.90	146.20	131.50	146.70	132.60	130.00	146.40	132.50	132.70	131.70
143.60	159.00	145.90	131.50	146.70	132.20	129.90	146.50	132.90	132.50	131.50
143.60	159.20	146.10	132.10	146.60	132.40	130.00	146.20	133.10	132.40	131.30
144.00	159.20	146.10	132.10	146.70	132.20	129.80	146.40	133.50	132.60	131.20
144.20	159.50	146.10	132.20	146.60	132.60	129.90	146.30	133.90	132.10	130.90
144.50	159.60	146.10	132.20	146.60	132.40	129.80	146.20	133.70	132.60	130.80
144.80	159.70	146.30	132.70	146.60	131.90	130.00	146.10	134.20	132.50	130.60
145.10	159.90	146.20	132.50	146.60	132.30	129.90	146.20	134.40	132.30	130.50
145.40	160.00	146.30	132.30	146.50	132.00	129.80	146.10	134.30	132.80	130.50
145.60	160.10	146.40	133.70	146.60	132.20	129.80	146.40	134.70	132.30	130.30
146.00	160.20	146.30	132.60	146.50	132.00	129.80	146.00	134.90	132.70	130.20
146.30	160.40	146.70	133.50	146.50	132.30	130.00	146.20	135.10	132.60	130.30
146.50	160.60	146.50	133.50	146.40	131.70	130.00	146.00	135.50	132.80	130.10
146.80	160.70	146.60	133.60	146.40	132.00	130.00	146.20	135.60	132.70	129.90
147.00	160.90	146.80	134.00	146.10	131.70	129.80	146.00	135.60	132.80	129.80
147.30	161.00	146.80	133.70	146.20	131.40	130.00	146.20	136.30	133.00	129.90
147.40	161.10	146.70	134.30	146.20	131.60	130.00	146.00	135.90	133.10	129.70
147.70	161.20	147.00	134.00	146.20	131.20	129.80	145.90	136.60	133.00	129.50
147.90	161.30	146.90	134.40	146.20	131.40	129.90	146.30	136.60	133.20	129.50
148.10	161.60	146.90	134.40	146.20	131.00	130.00	145.80	137.00	133.10	129.30
148.30	161.60	146.90	134.60	146.00	130.80	130.10	146.10	137.10	133.30	129.30
148.40	161.80	147.00	134.60	145.90	130.20	129.90	145.70	137.50	133.40	129.20
148.60	161.90	147.00	134.60	145.90	130.40	130.10	146.00	137.70	133.30	129.00
148.70	161.90	147.20	134.80	145.90	130.10	129.80	145.80	137.80	133.40	128.90
148.90	162.10	147.10	134.90	145.70	130.20	130.00	145.80	138.20	133.30	129.00
148.80	162.10	147.10	134.70	146.00	129.80	130.10	145.80	138.20	133.40	128.70
149.10	162.30	147.10	135.10	145.80	130.30	129.90	145.50	138.40	133.40	128.60
149.10	162.40	147.20	135.00	145.70	129.60	130.10	145.70	138.80	133.40	128.50
149.20	162.50	147.00	135.10	145.80	129.50	130.00	145.60	138.80	133.30	128.10
149.20	162.60	147.00	135.10	145.40	129.20	130.20	145.30	139.10	118.60	128.10
149.30	162.60	147.00	135.50	145.50	128.50	130.00	145.50	139.30	125.90	128.00
149.30	162.70	146.90	134.80	145.20	128.30	129.90	145.20	139.50	143.40	127.50
149.30	162.80	146.80	135.60	145.40	127.90	130.00	145.50	139.70	143.30	127.20
149.30	162.90	146.80	134.90	145.10	128.40	129.90	145.00	139.90	143.30	126.90
149.30	163.00	146.70	135.40	145.00	128.30	130.00	145.30	140.20	143.40	126.40
149.20	163.00	146.60	135.40	145.00	128.10	129.90	145.10	140.30	143.40	125.80
149.10	163.10	146.50	135.20	144.80	127.90	129.80	144.90	140.50	143.40	125.60
149.10	163.10	146.40	135.20	144.80	128.00	129.90	145.10	140.50	143.30	124.60
149.00	163.20	146.40	135.30	144.50	127.60	129.90	144.70	140.70	143.30	124.20
149.00	163.20	146.30	135.20	144.50	127.70	129.80	144.80	140.80	143.40	123.70
148.90	163.30	146.00	135.30	144.50	127.50	129.80	144.80	141.10	143.30	123.00
148.70	163.30	145.90	134.90	144.60	127.90	129.90	144.70	141.20	143.30	122.60
148.90	163.40	145.90	135.10	144.30	127.50	129.80	144.40	141.40	143.20	121.40
148.50	163.40	145.70	135.00	144.60	127.50	129.80	144.40	141.60	143.10	120.70
148.60	163.50	145.70	134.90	144.50	127.60	129.80	144.40	141.60	143.10	119.50
148.40	163.50	145.70	134.70	144.20	127.90	130.00	144.00	141.90	143.00	119.60
148.50	163.50	145.40	134.90	144.30	128.10	130.00	144.50	142.00	142.90	119.50
148.30	163.50	145.40	134.40	143.90	127.90	129.90	143.60	142.10	142.80	119.20
148.30	163.60	145.40	135.00	144.30	127.90	129.90	144.30	142.40	142.60	120.00
148.30	163.60	145.20	134.30	143.90	127.70	130.00	143.70	142.40	142.50	120.30
148.10	163.70	145.10	134.60	144.40	127.80	130.00	143.80	142.60	142.30	120.80
148.20	163.70	145.10	134.30	143.90	128.00	129.70	143.80	142.60	142.20	121.10
148.00	163.70	144.90	134.30	144.30	127.70	129.80	143.50	142.90	142.00	122.20
148.30	163.70	144.90	134.30	143.90	127.80	129.70	143.70	142.90	141.90	122.70
148.00	163.80	145.10	133.90	144.20	127.30	130.10	143.00	143.10	141.80	123.60
148.30	163.80	144.70	134.30	143.90	127.50	129.90	143.70	143.20	141.70	124.20
148.00	163.80	144.70	133.70	144.20	127.10	130.00	143.10	143.30	141.70	124.90
148.30	163.80	144.80	134.00	143.80	126.50	129.80	143.20	143.30	141.70	125.60
148.20	163.80	144.80	133.50	144.20	126.80	129.60	142.90	143.60	141.70	126.10
148.30	163.90	144.70	133.70	144.10	126.80	130.00	142.90	143.60	141.80	127.00
148.40	163.90	144.80	133.40	143.90	126.50	129.70	142.80	143.80	141.90	127.50
148.50	163.90	144.80	133.40	144.00	126.30	130.10	142.90	144.00	142.00	127.90
148.60	163.90	144.80	132.80	143.90	125.50	129.90	142.70	144.00	142.10	128.80
148.70	163.90	144.90	133.10	143.80	126.60	129.70	142.40	144.20	142.10	129.40
148.70	163.90	144.90	132.70	144.10	125.30	130.10	142.40	144.30	142.30	129.60
149.00	164.00	145.00	132.40	143.50	126.10	129.70	142.20	144.40	142.40	130.40
148.90	164.00	145.10	132.30	144.20	126.00	129.70	142.30	144.60	142.40	130.70
149.20	164.00	145.10	132.20	143.80	126.50	129.70	142.10	144.60	142.50	131.50
149.20	164.00	145.20	132.10	143.70	126.60	129.40	142.00	144.80	142.60	131.50
149.40	164.00	145.10	131.80	144.30	126.70	130.10	141.90	144.80	142.70	132.20
149.40	164.00	145.30	131.60	143.50	126.60	129.30	141.70	145.10	142.70	132.40
149.50	164.10	145.30	131.40	144.30	127.20	129.80	141.90	145.10	142.70	132.70
149.70	164.10	145.40	131.30	143.60	127.00	129.40	141.70	145.30	142.70	133.10
149.70	164.10	145.40	131.10	144.20	127.90	129.30	141.70	145.30	142.70	133.20
149.80	164.10	145.40	131.10	143.90	127.20	129.70	141.30	145.40	142.70	133.60
149.80	164.10	145.50	130.90	144.20	128.30	129.00	141.40	145.60	142.60	133.90
149.90	164.10	145.50	130.60	144.00	127.70	129.50	141.30	145.70	142.60	134.00
149.90	164.10	145.60	130.60	143.90	129.30	128.90	141.20	145.80	142.50	134.30
150.10	164.10	145.50	130.40	144.10	128.30	128.90	141.00	145.90	142.50	134.50
149.90	164.20	145.50	130.40	144.20	129.40	129.30	140.90	146.10	142.30	134.60
150.20	164.20	145.50	130.50	143.80	129.80	128.50	140.70	146.10	142.20	135.00
149.90	164.20	145.50	130.00	144.00	128.50	129.10	140.80	146.30	142.00	135.00
150.40	164.20	145.50	130.00	144.10	130.40	128.10	140.80	146.40	142.00	135.20
149.90	164.20	145.40	130.10	144.10	129.20	129.20	140.60	146.50	141.70	135.30

## Sheet: Figure 2a(2)
Chamber2 SPL overview.
Author: Guosong Zhang, guosong.zhang@hi.no
Place: NKK, Bergen
The rows are the SPL data point calculated every second without overlap.
The columns are the exposure sequence from NO.1-14 to NO.3-16.
Hydrohone senstivity -168dB re. 1 uPa.
The rows are SPL (90-110Hz) and the unit dB re. 1 uPa.
138.70	138.30	125.40	142.80	131.30	136.40	139.70	119.30	130.80	144.90	147.20	158.00
138.80	138.80	124.50	142.90	131.00	136.80	139.80	111.90	130.40	145.00	147.50	158.10
139.20	139.30	123.20	142.80	131.20	137.00	139.70	117.00	130.40	145.00	147.40	158.10
139.00	139.00	123.20	142.80	130.80	136.90	139.90	119.20	130.50	145.00	147.40	158.20
138.90	138.90	120.40	143.00	130.90	137.10	139.60	120.60	130.40	145.10	147.30	158.30
138.90	139.20	120.10	142.80	130.70	137.40	139.60	122.00	130.40	145.00	147.30	158.40
139.20	139.30	117.60	142.80	130.80	137.30	139.90	121.40	131.40	145.10	147.20	158.50
139.10	139.00	121.00	143.00	130.70	137.30	139.70	122.00	130.70	145.20	147.20	158.50
139.40	139.20	117.80	142.80	130.50	137.70	139.80	120.30	131.00	145.20	147.20	158.60
139.20	139.80	110.30	142.90	130.50	137.80	139.90	121.60	131.00	145.20	147.20	158.70
139.20	139.70	118.10	142.90	130.20	137.60	139.50	120.00	132.00	145.30	147.20	158.70
139.40	139.10	118.50	142.70	130.30	137.60	139.80	120.80	131.80	145.30	147.10	158.90
139.20	139.40	122.70	142.70	130.50	138.00	139.80	118.70	132.70	145.30	147.10	158.90
139.10	139.80	125.10	142.70	129.90	138.30	139.70	118.40	132.20	145.30	147.00	159.00
139.20	139.90	127.10	142.60	130.10	138.00	139.70	118.80	133.30	145.20	147.10	159.10
139.50	139.60	130.00	142.60	130.00	137.60	139.80	118.00	133.30	145.20	147.00	159.20
139.40	139.80	128.50	142.60	129.90	138.20	139.90	115.80	133.90	145.20	146.90	159.20
139.50	140.00	130.50	142.40	129.70	138.20	139.90	117.30	134.00	145.10	146.90	159.30
139.70	139.70	129.80	142.40	129.80	138.40	139.70	115.10	134.70	145.00	146.90	159.40
139.60	140.00	134.30	142.30	129.60	138.40	139.90	115.20	134.70	145.00	146.90	159.40
139.70	140.30	130.10	142.10	129.80	138.40	139.80	116.70	135.30	144.90	146.80	159.50
139.60	140.00	135.30	142.10	129.80	138.60	139.80	116.40	135.30	144.80	146.80	159.60
139.50	140.10	132.20	142.00	129.60	138.30	140.10	116.40	135.80	144.80	146.80	159.60
139.80	140.30	135.30	141.70	129.40	138.70	139.60	117.60	135.00	144.60	146.80	159.70
139.80	140.40	134.10	141.50	129.50	138.50	139.80	117.10	136.40	144.60	146.70	159.80
139.50	140.50	136.50	141.60	129.50	138.60	139.80	117.00	135.80	144.40	146.70	159.90
139.70	140.50	135.90	141.20	129.20	138.30	140.20	118.00	136.40	144.30	146.70	160.00
139.30	140.70	136.00	140.90	129.30	138.60	139.50	118.00	137.00	144.20	146.70	160.00
139.70	140.60	137.40	141.00	129.10	138.60	140.00	116.80	136.90	144.00	146.70	160.10
139.60	140.70	136.70	140.40	129.40	138.80	139.90	119.80	137.40	143.80	146.60	160.20
139.70	141.20	138.00	140.30	129.00	138.10	139.80	118.30	137.60	143.70	146.60	160.30
139.50	141.10	137.80	140.20	129.20	138.60	139.90	119.70	137.30	143.50	146.60	160.40
139.30	140.80	138.50	139.30	129.30	138.10	139.80	120.70	137.90	143.20	146.60	160.40
139.50	141.20	138.20	139.30	129.60	138.60	139.90	117.10	137.60	142.90	146.60	160.50
139.40	141.30	138.80	139.30	129.50	137.90	139.80	121.90	138.20	142.70	146.60	160.60
139.50	141.20	139.10	138.30	128.90	138.50	139.90	118.60	138.20	142.40	146.50	160.70
139.20	141.30	138.90	138.70	129.30	138.20	139.90	121.10	138.70	142.10	146.50	160.80
139.10	141.60	139.40	138.00	129.50	137.20	139.50	120.80	138.60	141.80	146.50	160.90
138.90	141.60	139.30	137.10	129.10	138.40	140.20	119.50	139.00	141.40	146.50	161.00
139.10	141.30	139.90	137.20	129.70	137.50	139.40	122.00	139.00	140.90	146.40	161.10
139.00	141.80	139.60	136.60	129.20	138.10	140.40	121.30	139.10	140.50	146.40	161.10
138.50	142.10	139.90	136.10	129.80	137.20	139.50	120.40	139.40	139.90	146.40	161.20
138.80	141.50	139.70	135.70	129.40	137.50	140.10	121.20	139.40	139.30	146.40	161.30
138.40	142.00	139.80	134.50	129.30	137.60	139.70	121.10	139.50	138.60	146.40	161.40
138.30	142.10	140.10	134.40	129.60	136.70	139.80	122.00	139.50	137.90	146.40	161.50
138.30	141.90	139.80	133.80	129.20	137.50	139.90	120.70	139.70	137.10	146.30	161.60
138.10	142.10	140.10	134.00	129.80	136.50	139.90	122.50	139.50	136.40	146.30	161.70
138.00	142.40	140.00	133.20	129.60	137.10	139.80	121.30	139.70	135.40	146.30	161.80
137.50	142.10	139.80	133.00	129.90	136.80	139.80	123.50	139.40	134.60	146.30	162.00
137.50	142.10	140.60	133.40	129.90	136.40	139.80	121.20	139.50	133.60	146.30	162.10
136.90	142.40	139.30	132.70	130.00	136.20	139.90	124.00	139.40	132.70	146.30	162.20
137.50	142.50	140.20	133.70	129.40	136.30	139.90	124.00	139.60	131.60	146.20	162.30
137.00	142.20	139.40	134.00	130.40	136.00	139.70	124.30	139.40	130.60	146.20	162.40
136.00	142.60	139.80	134.50	129.40	135.30	139.90	125.00	139.50	129.50	146.30	162.50
136.90	142.40	139.50	134.80	130.20	136.20	139.80	125.10	139.40	129.50	146.20	162.70
136.20	142.70	139.60	134.90	129.60	135.40	139.80	126.00	139.30	128.80	146.20	162.80
135.90	142.50	139.40	135.50	129.80	134.90	139.90	125.90	139.20	128.80	146.20	162.90
136.00	142.70	138.80	136.10	130.60	135.40	139.60	127.40	139.10	128.00	146.20	163.00
135.50	143.10	139.30	136.30	129.60	135.20	140.10	126.80	139.00	128.50	146.20	163.10
135.10	142.50	138.30	136.80	130.60	134.80	139.70	127.70	138.80	130.00	146.20	163.20
135.00	143.10	138.80	137.10	129.50	135.00	139.80	127.90	138.70	129.50	146.20	163.30
134.80	143.00	138.30	137.40	129.90	134.80	139.80	128.60	138.60	130.90	146.10	163.40
134.10	142.80	138.10	137.70	129.80	134.30	139.70	128.50	138.70	130.60	146.20	163.50
134.90	143.30	137.80	137.90	130.00	134.70	139.80	129.00	138.40	132.90	146.20	163.50
133.30	143.00	137.90	138.40	129.60	134.40	139.80	129.30	138.40	132.70	146.10	163.60
133.00	143.10	137.40	138.60	130.70	134.40	139.80	129.30	138.40	134.10	146.10	163.60
133.90	142.80	136.90	138.70	130.00	134.40	139.80	130.30	138.40	134.50	146.00	163.60
132.60	143.60	136.40	138.90	130.60	134.70	139.90	130.40	138.30	135.20	146.10	163.70
132.50	143.30	136.00	139.10	129.60	134.30	139.80	131.00	138.60	135.70	146.10	163.70
132.60	143.00	135.80	139.30	130.30	134.30	139.70	131.40	138.60	136.10	146.00	163.70
131.60	143.80	134.70	139.30	129.70	134.50	139.70	131.60	139.00	136.50	146.00	163.80
131.90	143.20	135.40	139.50	130.00	134.40	139.70	132.00	139.30	136.90	146.00	163.80
131.50	143.60	134.00	139.40	130.10	134.40	139.90	132.10	139.40	137.50	146.00	163.80
131.20	143.40	134.10	139.40	130.60	134.90	139.70	132.30	139.70	137.40	146.00	163.80
131.00	143.70	132.80	139.60	129.50	134.40	140.00	132.50	140.10	137.90	146.00	163.80
131.60	143.50	132.70	139.30	131.20	134.80	139.70	132.90	140.20	138.10	145.90	163.90
130.00	143.90	131.80	139.50	129.50	134.80	139.80	132.80	140.50	138.20	145.80	163.90
130.90	143.20	131.70	139.50	130.90	134.70	139.70	133.00	140.90	138.90	145.90	163.90
131.30	144.10	131.30	139.20	129.70	134.70	139.60	133.30	141.00	138.80	145.80	163.90
130.40	143.70	131.50	139.10	130.20	135.30	139.60	133.40	141.30	139.10	145.80	163.90
131.20	143.80	130.90	139.10	129.80	134.60	139.60	133.30	141.40	139.20	145.70	163.90
130.60	143.80	130.90	138.60	130.50	135.40	139.80	133.70	141.70	139.40	145.70	163.90
130.80	143.80	130.50	139.00	129.50	135.00	139.60	133.70	142.00	139.70	145.70	163.90
131.10	143.80	129.90	138.20	131.30	135.30	139.60	133.70	142.10	139.70	145.70	163.90
131.50	144.00	129.00	138.30	129.50	135.30	139.90	133.80	142.40	140.10	145.50	163.90
130.70	144.10	128.70	137.70	130.40	135.50	139.60	133.80	142.40	140.00	145.50	163.90
131.30	143.80	129.30	137.60	130.20	135.30	139.60	133.90	142.70	140.30	145.40	163.90
132.00	144.20	127.90	137.30	129.40	135.00	139.60	133.80	142.80	140.30	145.40	163.90
131.40	143.80	128.80	136.70	130.90	135.70	139.70	133.80	142.90	140.50	145.30	163.90
131.80	144.00	127.40	136.60	129.90	134.80	139.80	133.90	143.10	140.40	145.20	163.90
132.20	144.00	128.20	136.30	130.60	135.70	139.70	133.60	143.20	140.80	145.10	163.90
132.20	144.10	125.30	135.40	129.80	135.20	139.70	133.70	143.40	140.50	145.00	163.90
132.70	144.10	126.20	135.60	131.10	135.90	139.60	133.60	143.50	140.70	145.00	163.90
132.70	143.90	123.80	134.30	130.00	135.30	139.70	133.40	143.50	140.80	144.90	163.90
132.90	143.70	123.80	134.90	130.20	135.80	139.70	133.30	143.60	140.60	144.80	163.90
133.40	144.50	121.60	133.80	130.50	135.70	139.60	133.10	143.60	140.80	144.60	163.80
133.30	143.80	120.00	133.60	129.70	135.20	139.60	133.00	143.80	140.60	144.60	163.80
133.10	144.00	118.40	133.70	130.50	135.30	139.50	132.90	143.80	140.50	144.60	163.80
133.50	144.00	118.10	133.20	130.80	135.90	139.60	132.70	143.90	140.80	144.40	163.80
133.80	143.80	117.20	133.40	129.60	135.40	139.70	132.40	143.90	140.60	144.40	163.80
133.20	143.90	121.50	133.30	132.10	135.70	139.60	132.10	143.90	140.70	144.30	163.70
133.60	143.70	121.30	133.20	128.90	135.00	139.40	132.00	143.90	140.90	144.30	163.60
133.90	143.80	124.80	133.70	131.30	135.30	139.50	131.30	143.80	140.60	144.10	163.60
134.30	143.80	124.90	134.10	130.00	135.10	139.40	131.70	143.70	140.80	144.10	163.60
134.40	143.50	128.70	134.40	130.40	135.80	139.60	131.10	143.70	140.90	144.00	163.50
134.50	143.70	127.90	134.50	129.70	134.50	139.60	130.90	143.60	140.70	143.90	163.50
134.50	143.70	130.70	134.80	130.30	134.80	139.30	130.30	143.70	140.70	143.90	163.50
134.70	143.50	131.90	135.40	130.60	134.90	139.40	130.30	143.60	140.90	143.80	163.50
134.70	143.60	132.70	135.70	129.40	135.20	139.50	129.30	143.60	140.70	143.70	163.40
134.20	143.50	134.30	136.30	131.20	134.90	139.50	129.00	143.50	140.90	143.80	163.30
134.80	143.40	134.00	136.00	129.10	134.90	139.30	128.80	143.40	140.80	143.60	163.30
134.70	143.50	135.00	136.70	131.00	134.40	139.40	128.30	143.20	141.00	143.60	163.20
134.50	143.50	136.20	137.10	129.50	134.70	139.40	127.90	143.10	140.80	143.60	163.10
134.40	143.40	136.40	137.50	130.30	134.80	139.40	127.60	143.00	141.00	143.40	163.10
134.20	143.20	136.80	137.40	129.90	135.00	139.30	127.50	142.90	141.10	143.50	163.10
134.60	143.50	137.60	137.80	129.90	134.40	139.30	126.60	142.80	141.00	143.30	163.00
134.70	143.20	137.50	137.70	130.40	134.40	139.20	126.80	142.60	141.20	143.30	163.00
133.90	143.30	138.40	138.50	130.10	134.40	139.30	126.70	142.60	141.20	143.10	162.90
134.00	143.30	138.60	138.10	129.70	134.70	139.20	126.70	142.60	141.20	143.20	162.70
134.00	143.10	138.80	138.70	130.80	135.30	139.20	127.30	142.50	141.10	142.90	162.70
134.10	143.20	139.10	138.80	129.10	134.80	139.20	126.90	142.30	141.20	143.00	162.50
134.00	142.60	139.00	138.50	131.10	134.50	139.20	128.00	142.40	141.20	142.70	162.50
133.80	143.30	139.20	138.70	129.40	134.60	139.00	126.60	142.50	141.30	142.80	162.40
132.80	142.80	139.50	138.80	130.60	135.40	139.20	128.90	142.50	141.30	142.50	162.30
133.20	143.10	139.30	138.40	129.70	134.90	139.00	127.10	142.30	141.20	142.50	162.20
132.80	142.90	139.60	139.00	130.00	134.70	139.20	129.10	142.70	141.50	142.30	162.20
133.10	142.90	139.40	138.40	129.70	136.00	139.00	128.30	142.40	141.30	142.20	162.10
132.90	142.90	139.70	139.10	130.50	134.80	139.00	129.60	142.70	141.40	142.10	162.00
131.80	142.70	139.30	138.70	129.10	136.20	138.90	129.10	142.70	141.40	141.70	161.80
131.90	143.00	139.40	139.30	130.90	135.30	139.00	129.40	142.50	141.30	141.80	161.80
131.60	142.70	139.00	138.50	129.30	136.20	139.10	130.40	143.00	141.40	141.50	161.60
131.20	142.90	138.80	138.90	131.10	135.70	138.80	129.70	143.10	141.40	141.30	161.50
131.30	142.60	138.60	138.90	129.50	136.60	138.90	131.10	143.20	141.40	141.00	161.50
131.20	142.60	138.40	138.50	130.30	136.80	138.90	130.80	143.40	141.30	140.90	161.30
130.40	143.00	138.00	139.40	129.70	137.10	138.80	131.80	143.80	141.40	140.50	161.20
130.00	142.70	137.80	138.50	129.70	136.70	138.90	131.20	143.50	141.30	140.40	161.10
130.00	142.80	137.40	138.80	130.50	137.60	138.80	132.90	144.00	141.30	140.00	161.00
129.00	142.50	136.60	138.60	129.80	137.00	138.60	131.70	143.90	141.40	139.70	160.90
129.30	142.50	136.40	138.60	130.40	138.00	138.90	133.50	144.20	141.40	139.50	160.80
128.20	143.20	136.00	139.20	129.90	137.60	138.80	132.60	144.40	141.40	139.40	160.70
127.90	142.30	135.40	138.40	130.20	137.30	138.80	133.80	144.50	141.50	138.80	160.60
128.20	143.00	134.90	138.90	129.90	138.40	138.70	133.60	144.90	141.20	138.80	160.50
127.40	142.30	134.20	138.60	130.20	137.70	138.70	134.60	144.80	141.50	138.10	160.40
127.10	143.00	133.60	138.20	130.40	138.40	138.70	134.10	144.90	141.00	137.90	160.30
126.90	142.20	133.30	138.80	130.60	138.70	138.70	134.90	145.30	141.40	137.60	160.10
126.20	143.00	133.10	138.30	130.30	138.40	138.80	134.80	145.40	141.10	137.30	160.00
125.50	142.60	133.10	138.40	130.50	139.00	138.50	135.20	145.40	141.20	136.40	159.90
125.80	142.80	133.50	138.70	130.60	138.40	138.70	135.30	145.80	141.00	136.50	159.70
127.00	142.60	133.30	138.10	130.70	139.30	138.70	135.50	145.70	141.00	135.80	159.60
125.90	142.60	133.60	138.40	130.40	138.70	138.60	135.70	145.90	141.00	136.00	159.50
125.50	142.90	134.30	138.30	130.80	139.40	138.50	135.80	146.10	141.00	134.80	159.30
125.10	142.90	135.10	138.30	130.50	139.20	138.70	135.90	146.00	140.90	134.80	159.30
126.10	143.20	135.60	138.40	130.50	139.40	138.50	136.10	146.30	140.80	134.30	159.20
125.60	142.30	136.40	138.20	130.70	139.40	138.70	136.10	146.40	140.80	134.20	159.00
126.90	143.10	136.70	138.40	130.40	139.60	138.80	136.30	146.60	140.80	133.30	158.90
124.90	142.90	137.50	138.60	131.00	139.40	138.70	136.30	146.40	140.50	133.70	158.80
126.80	143.40	138.00	138.20	130.30	139.80	138.70	136.40	146.70	140.60	132.60	158.70
126.20	142.60	138.70	138.70	131.00	139.50	138.60	136.50	146.70	140.30	132.60	158.60
124.90	143.20	139.20	138.40	130.60	139.90	138.50	136.50	146.80	140.40	131.80	158.50
129.10	142.70	139.50	137.90	131.20	139.50	138.80	136.40	147.00	140.10	131.20	158.30
124.70	143.40	140.00	138.50	130.70	139.80	138.60	136.60	146.90	140.10	130.80	158.40
126.30	143.00	140.40	137.80	131.00	139.80	138.70	136.40	147.00	140.10	129.90	158.20
128.20	143.50	140.80	137.90	130.70	139.80	138.80	136.60	147.10	139.90	129.00	158.20
125.00	142.80	141.20	137.70	131.00	139.90	138.60	136.70	147.10	140.00	128.70	158.10
128.80	143.60	141.40	137.70	130.70	139.70	138.70	136.70	147.40	139.60	128.00	158.10
125.80	143.00	141.60	137.00	131.20	139.90	138.70	136.80	147.30	139.70	127.70	157.90
127.90	143.50	141.80	137.70	130.40	139.90	138.70	136.70	147.50	139.40	127.00	158.00
127.60	143.50	142.10	137.00	131.30	140.00	138.60	136.80	147.50	139.70	126.70	157.90
126.20	143.60	142.20	136.90	130.50	139.90	138.90	136.60	147.70	139.10	125.60	157.80
128.90	143.40	142.30	137.00	130.90	139.90	138.70	136.60	147.60	139.30	124.30	157.90
127.20	143.60	142.20	136.60	131.00	140.10	139.10	136.60	147.70	139.10	121.60	157.70
127.30	143.60	142.30	136.60	130.50	140.00	138.70	136.70	147.80	138.80	121.90	157.80
127.80	143.80	142.10	136.10	131.00	140.00	138.80	136.70	147.80	138.90	118.60	157.70
126.50	144.00	142.20	136.70	130.60	139.90	138.80	136.70	147.90	138.60	120.60	157.70
129.60	143.90	142.10	135.60	131.10	140.00	138.80	136.60	147.90	138.50	117.60	157.60
126.00	143.60	141.90	136.10	130.50	140.10	139.00	136.80	148.00	138.60	116.90	157.60
129.30	144.00	141.70	135.70	130.70	140.10	138.70	136.40	148.10	138.00	115.80	157.60
125.30	144.30	141.60	134.90	130.50	139.80	139.10	136.50	148.10	138.20	115.40	157.60
129.50	144.00	141.30	135.30	130.90	139.90	138.70	136.40	148.30	137.90	115.50	157.50
126.70	144.40	141.10	135.00	130.00	140.00	139.10	136.50	148.30	137.70	111.20	157.60
128.30	144.10	140.70	134.40	130.70	140.00	138.90	136.50	148.50	137.70	110.10	157.30
127.90	144.50	140.50	134.60	123.90	139.90	138.80	136.40	148.50	137.30	109.70	157.40
126.80	144.20	139.80	133.90	121.50	139.80	139.10	136.40	148.60	137.30	113.30	157.40
128.60	144.70	139.90	133.80	116.90	139.80	138.90	136.30	148.80	137.10	115.50	157.30
127.20	144.60	139.20	133.70	122.00	140.00	139.10	136.20	148.90	136.90	105.10	157.30
129.30	144.60	139.00	133.30	123.00	139.90	138.90	136.00	149.00	137.00	118.90	157.30
127.30	144.60	138.40	133.00	120.60	139.70	139.00	136.00	149.10	136.90	116.70	157.20
128.70	144.80	138.20	132.40	119.60	139.60	138.90	136.20	149.10	136.70	118.00	157.20
127.70	145.00	137.60	132.50	119.10	139.80	139.10	136.10	149.40	136.80	120.70	157.20
128.00	145.00	137.20	132.10	118.00	139.70	139.00	135.80	149.30	136.30	119.40	157.00
128.90	145.30	136.70	132.70	120.60	139.50	139.00	136.00	149.40	136.70	121.70	157.10
129.80	144.80	136.20	131.50	117.70	139.50	139.20	135.60	149.50	136.10	121.80	157.00
127.80	145.40	136.20	131.80	119.00	139.50	139.00	135.60	149.70	136.90	123.30	157.00
129.30	145.10	135.80	131.40	118.20	139.50	139.10	135.50	149.80	135.80	123.40	156.90
127.90	145.50	135.50	131.00	116.60	139.60	139.10	135.50	149.80	136.50	124.90	156.90
130.50	145.60	135.20	131.70	115.30	139.50	139.20	135.60	149.90	136.30	125.30	156.80
129.70	145.60	135.40	131.10	117.70	139.60	139.10	135.50	150.00	136.40	126.00	156.80
129.40	145.50	135.50	131.50	115.70	139.60	139.00	135.30	150.20	136.10	127.80	156.70
129.70	145.70	135.70	131.20	114.80	139.70	139.10	135.50	150.20	136.80	126.90	156.60
130.10	145.70	135.50	131.30	111.60	139.70	139.10	135.00	150.30	135.90	129.10	156.60
130.40	145.80	135.40	131.50	113.50	140.00	139.00	135.30	150.50	137.10	128.80	156.60
131.20	146.00	136.00	131.50	112.40	139.50	139.10	135.10	150.60	136.20	129.70	156.50
131.10	145.80	136.40	131.60	110.80	140.30	139.10	135.30	150.70	137.00	129.70	156.50
131.10	146.00	136.50	131.90	110.30	140.00	139.20	135.10	150.80	136.80	130.20	156.50
131.60	146.00	136.20	131.70	108.00	140.30	139.00	135.20	150.90	136.70	130.90	156.40
131.50	146.30	136.60	132.00	109.00	140.50	139.00	135.00	151.00	137.20	131.30	156.40
132.30	146.20	137.00	132.30	108.00	140.40	139.00	135.00	151.10	137.00	131.70	156.40
133.30	146.30	137.20	132.70	100.00	140.80	139.00	135.00	151.20	137.40	132.10	156.30
131.50	146.30	137.00	132.60	103.50	140.80	139.20	135.10	151.20	137.30	132.60	156.30
134.00	146.30	137.40	132.70	105.30	140.80	138.90	134.90	151.30	137.60	133.00	156.30
133.10	146.40	137.00	133.00	102.60	141.20	139.30	135.00	151.40	137.70	132.70	156.20
133.70	146.50	137.70	133.30	103.60	141.30	139.00	134.90	151.40	137.60	133.40	156.10
134.70	146.50	137.70	133.10	106.30	141.30	139.20	135.00	151.50	138.30	132.90	156.20
133.70	146.40	137.60	133.70	109.60	141.80	139.10	134.90	151.60	137.40	133.20	156.10
134.80	146.80	137.30	133.50	111.20	141.90	139.00	135.00	151.60	138.30	133.80	156.10
135.00	146.50	137.50	133.90	110.50	142.00	139.30	135.00	151.60	137.70	134.00	156.10
134.80	146.80	137.30	134.00	114.00	142.20	139.00	135.10	151.60	137.70	134.40	156.00
136.50	146.70	137.20	133.70	117.10	142.30	139.20	135.00	151.80	138.00	134.50	156.00
135.40	146.90	136.90	134.60	115.90	142.40	139.20	135.30	151.80	137.80	134.90	156.00
135.90	146.60	137.00	134.30	113.40	142.50	139.50	135.20	152.00	137.20	134.80	155.90
136.90	146.90	136.90	134.30	117.00	142.50	138.80	135.20	152.10	138.20	135.10	155.90
136.00	146.70	136.40	134.70	117.00	142.90	139.60	135.30	152.20	136.40	135.40	155.80
137.40	146.90	136.30	134.50	117.60	142.90	138.80	135.40	152.30	137.70	135.30	155.70
136.70	147.00	135.90	134.80	119.70	143.10	139.90	135.30	152.50	136.00	135.40	155.70
137.10	146.80	136.30	135.20	121.20	143.20	138.60	135.10	152.60	136.90	135.40	155.70
137.70	146.80	135.70	135.00	119.70	143.30	139.80	135.40	152.70	135.50	135.40	155.60
137.40	146.90	135.90	135.50	117.70	143.40	139.10	135.20	152.80	135.90	135.60	155.50
137.70	147.00	135.40	135.10	121.00	143.50	139.60	135.30	153.00	134.70	135.50	155.50
138.10	146.80	135.60	135.50	120.00	143.60	139.70	135.10	153.20	133.90	135.40	155.30
137.30	147.00	135.50	135.70	119.10	143.60	139.30	135.40	153.20	134.10	135.10	155.30
138.40	146.80	135.70	135.70	120.90	143.60	139.90	135.50	153.40	131.40	134.80	155.20
138.30	146.90	135.50	135.70	122.80	143.60	139.60	135.20	153.60	131.40	134.20	155.20
137.60	146.90	135.50	136.00	124.40	143.60	140.00	135.30	153.70	128.60	134.20	155.10
138.80	146.80	135.60	135.90	122.40	143.90	139.80	135.30	153.80	127.90	133.70	155.00
137.60	146.80	135.70	136.00	121.60	143.90	139.80	135.40	154.00	126.80	133.30	154.90
138.20	146.80	135.70	136.20	125.60	143.60	139.90	135.40	154.10	127.60	132.90	155.00
138.40	146.80	135.80	136.30	124.90	143.90	140.00	135.40	154.20	130.90	132.30	154.70
137.90	146.70	135.90	136.10	125.60	143.70	140.00	135.40	154.40	130.50	131.50	154.70
138.40	146.90	135.80	136.40	123.50	144.10	140.10	135.70	154.40	134.20	130.90	154.60
137.80	146.60	135.90	136.40	124.40	143.70	140.10	135.40	154.60	135.30	130.30	154.50
138.20	146.70	136.10	136.40	123.00	143.90	140.00	135.40	154.70	136.40	130.20	154.60
137.40	146.50	136.10	136.60	125.10	143.80	140.10	135.30	154.90	138.50	131.00	154.40
137.60	146.70	135.80	136.50	123.90	143.90	140.00	135.40	155.00	138.40	130.80	154.30
137.60	146.40	135.80	136.90	122.80	144.00	140.50	135.20	155.10	139.80	132.20	154.20
137.10	146.50	135.80	136.90	124.70	143.60	140.00	135.50	155.20	140.00	132.70	154.10
137.20	146.40	136.00	136.90	124.40	143.90	140.50	134.90	155.40	140.40	133.60	154.00
136.40	146.30	135.60	137.30	125.60	143.60	140.00	135.60	155.40	141.10	134.00	154.00
137.00	146.30	135.70	137.00	121.80	143.70	140.50	134.90	155.50	140.90	135.30	153.80
136.10	146.30	135.60	137.30	124.10	143.90	140.10	135.50	155.70	141.70	135.70	153.80
136.00	146.10	135.50	137.30	124.10	143.70	140.60	135.10	155.80	141.70	136.50	153.60
136.00	146.20	135.00	137.40	124.80	143.50	140.20	135.40	155.90	141.80	137.30	153.50
135.40	146.10	135.30	137.60	125.80	143.80	140.30	134.80	155.90	142.30	137.80	153.40
135.30	145.80	134.90	137.50	122.60	143.30	140.60	135.30	156.10	142.20	138.50	153.30
134.40	146.00	134.80	137.90	125.40	143.60	140.10	134.80	156.10	142.50	139.10	153.20
134.30	145.80	134.70	137.80	125.20	143.30	140.70	135.00	156.10	142.60	139.80	152.90
133.80	145.50	134.50	138.20	125.70	143.20	140.00	135.00	156.30	142.50	140.30	152.80
132.80	145.70	134.50	138.10	123.40	143.60	140.70	134.80	156.30	142.50	140.90	152.60
133.10	145.50	134.60	138.30	125.70	143.20	140.10	134.80	156.40	142.60	141.40	152.40
132.10	145.20	134.60	138.40	124.50	143.20	140.50	134.40	156.50	142.30	142.00	152.20
131.50	145.30	134.80	138.20	125.10	143.20	140.40	135.10	156.60	142.40	142.40	152.00
131.20	145.20	134.80	138.70	124.70	143.50	140.50	134.30	156.60	142.40	143.00	151.70
129.70	145.00	135.00	138.60	124.70	143.00	140.60	134.70	156.70	142.30	143.50	151.60
130.50	145.00	135.30	138.70	125.00	143.20	140.10	134.40	156.90	142.20	143.90	151.30
129.30	144.80	135.40	138.70	123.90	143.30	140.80	135.00	156.90	142.20	144.10	150.90
130.00	144.70	135.80	138.70	126.30	143.10	140.20	133.40	156.90	142.10	144.40	150.60
129.70	144.60	136.10	138.90	124.90	143.30	140.70	135.00	156.90	142.00	144.90	150.20
130.10	144.50	136.40	139.00	124.20	142.90	140.40	133.90	157.00	141.70	145.30	149.90
130.80	144.20	136.80	138.90	124.80	143.50	140.60	134.60	157.00	141.70	145.50	149.50
131.00	144.20	136.90	139.00	124.60	143.00	140.40	133.90	157.20	141.30	145.90	149.10
132.40	144.10	137.00	138.80	124.20	143.20	140.70	134.90	157.20	141.20	146.20	148.70
132.70	144.00	137.40	139.10	126.60	143.30	140.10	134.10	157.30	140.90	146.50	148.30
133.40	143.80	137.70	138.80	132.50	143.30	140.80	134.40	157.30	140.70	146.80	148.00
134.60	143.60	137.90	139.10	134.20	143.30	140.20	134.90	157.30	140.40	147.10	147.80
135.00	143.40	138.20	138.70	134.40	143.30	140.50	134.10	157.40	140.10	147.30	147.40
136.10	143.30	138.30	138.80	134.20	143.50	140.10	135.00	157.40	140.00	147.50	147.40
136.40	143.40	138.30	138.70	134.30	143.40	140.40	134.60	157.40	139.70	147.80	147.20
137.20	143.00	138.50	138.60	134.30	143.70	140.10	135.10	157.50	139.30	148.10	147.30
137.70	142.90	138.80	138.50	134.00	143.20	140.10	134.80	157.60	139.30	148.30	147.20
138.30	142.90	139.00	138.40	134.10	144.00	140.10	135.60	157.60	139.20	148.60	147.30
139.00	142.70	139.10	138.00	134.00	143.30	139.60	134.60	157.70	139.10	148.70	147.40
139.30	142.60	139.00	138.10	134.00	143.90	140.20	135.90	157.70	139.00	149.00	147.70
139.90	142.60	139.10	137.60	134.00	143.70	139.60	135.20	157.70	139.00	149.20	148.00
140.40	142.30	139.40	137.70	133.90	143.90	139.90	135.80	157.80	139.00	149.40	148.30
140.90	142.20	139.60	137.20	133.90	143.90	139.50	135.90	157.90	138.70	149.60	148.80
141.40	142.00	139.70	137.10	133.70	144.10	139.40	136.10	158.00	138.90	149.80	149.10
141.80	141.80	139.70	136.70	133.80	143.90	139.50	135.90	157.90	138.70	150.00	149.30
142.10	141.90	139.90	136.30	133.70	144.20	138.90	136.10	158.10	138.80	150.20	149.90
142.50	141.70	140.10	136.10	133.50	144.20	139.30	136.20	158.10	138.80	150.40	150.10
142.70	141.50	140.50	135.40	133.40	144.30	138.80	136.60	158.10	138.80	150.60	150.50
143.10	141.40	140.60	135.10	133.90	144.40	139.20	136.30	158.30	139.00	150.80	150.80
143.40	141.40	140.80	134.50	133.20	144.50	138.70	136.50	158.30	139.10	151.00	150.80
143.70	141.00	141.10	133.80	134.20	144.60	139.00	136.70	158.30	139.20	151.10	151.20
144.00	141.00	141.40	133.30	133.00	144.70	138.40	136.70	158.40	139.50	151.40	151.30
144.20	140.90	141.80	132.60	133.80	144.80	138.90	136.90	158.40	139.40	151.50	151.30
144.50	140.90	142.20	132.30	133.00	144.90	138.00	137.10	158.50	139.80	151.70	151.40
144.60	140.50	142.30	131.40	133.40	145.00	138.50	136.80	158.40	139.80	151.90	151.40
144.90	140.80	142.60	130.40	133.00	145.20	137.90	137.10	158.60	140.30	152.00	151.30
145.00	140.40	143.10	129.00	132.90	145.30	138.40	137.60	158.50	140.30	152.20	151.20
145.10	140.30	143.50	128.30	132.70	145.20	137.80	137.30	158.60	140.80	152.40	151.10
145.20	140.40	143.70	127.10	133.00	145.30	138.00	137.60	158.70	141.00	152.50	150.70
145.40	140.00	143.80	125.10	132.30	145.50	138.00	137.60	158.60	141.40	152.70	150.20
145.40	140.20	144.00	125.80	132.90	145.50	137.70	137.70	158.60	141.70	152.80	149.70
145.50	140.00	144.30	121.70	132.70	145.60	138.00	137.90	158.70	141.80	152.90	149.20
145.40	139.60	144.60	119.60	132.60	145.60	137.40	138.00	158.70	142.30	153.00	148.50
145.60	140.00	144.60	117.10	132.30	145.80	137.70	138.00	158.70	142.50	153.10	147.80
145.60	139.90	144.80	116.50	132.30	145.70	137.50	138.00	158.70	142.70	153.20	146.90
145.60	139.50	144.70	114.80	131.80	146.00	137.00	137.90	158.50	143.20	153.30	145.80
145.50	139.50	144.90	121.40	132.40	145.60	137.70	138.20	158.70	143.30	153.40	144.50
145.50	139.70	144.90	121.50	131.70	146.00	136.50	137.90	158.60	143.60	153.40	142.80
145.50	139.30	144.80	122.60	131.10	145.80	137.10	138.00	158.70	144.00	153.60	140.90
145.30	139.40	145.00	125.90	132.30	146.10	136.60	138.00	158.70	144.10	153.60	138.20
145.10	139.30	144.70	125.80	131.10	146.00	136.20	138.20	158.80	144.50	153.60	134.70
145.10	139.00	144.70	127.20	131.60	146.00	136.70	137.80	158.70	144.60	153.60	128.70
145.10	139.20	144.50	128.60	130.90	146.20	136.70	137.90	158.70	144.80	153.60	111.50
144.80	139.40	144.50	129.20	131.10	146.20	135.70	137.90	158.60	145.10	153.60	127.90
144.60	138.60	144.20	130.70	130.60	146.40	136.80	137.60	158.50	145.00	153.60	133.40
144.30	139.40	144.20	130.40	131.50	146.30	135.80	137.70	158.60	145.50	153.60	136.60
144.30	139.00	143.90	131.10	129.80	146.40	135.60	137.70	158.50	145.30	153.60	139.00
144.10	138.70	144.00	132.00	131.40	146.40	135.60	137.60	158.60	145.60	153.60	140.50
143.70	138.70	143.40	132.60	130.10	146.60	134.90	137.50	158.50	145.80	153.60	142.10
143.40	139.40	143.40	132.70	129.90	146.60	135.40	137.30	158.60	145.80	153.50	143.20
143.20	138.50	142.90	134.10	131.20	146.70	134.70	137.20	158.50	146.00	153.60	144.40
143.00	139.00	143.30	133.40	129.00	146.60	134.90	137.10	158.50	146.00	153.50	145.20
142.60	138.70	142.50	134.40	130.60	146.70	133.80	137.00	158.50	146.00	153.60	146.00
142.20	138.20	142.80	134.80	129.70	146.80	135.10	136.90	158.50	146.30	153.50	146.70
141.90	139.20	141.90	135.10	129.70	146.90	133.20	136.50	158.40	146.20	153.50	147.30
141.50	138.60	142.30	135.60	130.30	146.80	134.90	136.60	158.40	146.30	153.50	147.70
141.30	138.70	141.80	135.50	128.70	146.90	132.50	136.20	158.50	146.40	153.60	148.30
141.00	138.50	141.80	136.00	129.30	146.90	134.90	136.10	158.40	146.40	153.50	148.50
140.90	138.50	141.30	136.40	129.00	147.00	132.60	135.70	158.40	146.50	153.50	149.00
140.50	138.50	141.40	136.80	128.60	147.00	134.20	135.80	158.40	146.30	153.50	149.20
140.20	138.80	140.90	136.70	128.80	147.00	133.00	135.40	158.40	146.50	153.50	149.40
140.20	138.50	141.20	137.10	128.10	146.90	132.90	135.30	158.40	146.30	153.50	149.50
140.20	138.60	141.20	137.40	127.60	147.10	133.60	134.70	158.50	146.30	153.40	149.60
140.10	139.10	141.20	137.60	127.70	147.10	131.50	134.70	158.40	146.40	153.40	149.90
140.20	137.60	141.30	138.00	127.50	147.10	133.30	134.20	158.30	146.10	153.40	149.80
140.30	139.40	141.40	138.10	126.40	147.10	131.90	134.00	158.20	146.20	153.30	150.00
140.70	138.70	141.80	138.30	126.70	147.10	132.60	133.50	158.30	146.00	153.30	150.10
140.80	138.60	142.00	138.30	126.50	147.20	132.10	132.90	158.40	145.90	153.30	150.20
141.10	138.40	142.20	138.60	125.30	147.20	132.60	132.90	158.40	145.70	153.20	150.20
141.40	138.80	142.10	139.00	126.60	147.20	131.50	132.30	158.40	145.70	153.20	150.30
141.70	138.50	142.60	138.80	124.50	147.30	132.70	131.70	158.40	145.30	153.20	150.30
142.10	138.80	143.00	139.20	126.70	147.40	129.50	131.30	158.20	145.30	153.10	150.30
142.40	138.80	143.20	139.10	122.90	147.50	132.10	131.30	158.20	144.90	153.10	150.30
142.60	138.60	143.30	139.40	125.70	147.50	129.10	130.60	158.10	144.70	153.10	150.30
143.00	138.70	143.60	139.80	125.20	147.50	132.50	130.30	158.00	144.50	153.00	150.20
143.10	138.30	143.70	139.10	123.60	147.60	129.20	130.20	158.00	144.00	153.00	150.20
143.50	138.60	143.90	140.00	124.80	147.60	130.60	129.80	158.10	144.00	153.00	150.10
143.70	139.40	144.00	139.40	121.80	147.60	130.10	129.40	158.00	143.50	153.00	150.10
143.90	137.90	144.20	139.80	123.00	147.80	129.00	129.60	157.90	143.10	152.90	150.00
144.10	138.90	144.20	139.70	123.70	147.70	129.70	129.80	157.90	142.90	152.90	150.00
144.30	138.30	144.30	140.00	119.50	147.80	127.80	129.90	157.80	142.30	152.90	149.80
144.30	138.70	144.40	139.80	124.60	147.80	131.10	129.80	157.70	142.30	152.90	149.70
144.40	138.50	144.80	139.70	119.90	147.60	126.30	130.30	157.60	141.80	152.90	149.50
144.30	138.70	144.60	140.10	125.00	147.80	130.70	130.70	157.60	141.50	152.90	149.40
144.70	138.20	144.80	139.80	118.90	147.90	126.40	130.20	157.30	141.40	152.80	149.30
144.60	138.50	144.60	140.00	122.50	147.90	129.20	131.10	157.30	141.00	152.80	149.10
144.30	138.20	144.80	139.90	119.90	148.00	128.30	130.90	157.20	140.90	152.80	149.00
144.30	138.20	144.60	139.70	120.60	148.00	126.70	131.60	157.00	140.70	152.70	148.80
144.40	138.50	144.70	140.10	121.60	148.20	129.30	131.90	156.80	140.40	152.70	148.60
144.30	137.90	144.50	139.90	119.50	148.20	126.20	131.80	156.80	140.60	152.60	148.40
143.90	138.00	144.80	139.90	121.10	148.30	128.30	132.10	156.60	139.90	152.60	148.00
143.60	138.20	144.40	140.00	120.20	148.50	127.00	132.80	156.50	140.50	152.50	147.60
143.40	137.10	144.10	139.90	120.20	138.40	128.20	133.20	156.40	139.50	152.50	147.20
143.20	138.00	143.90	139.90	119.50	138.30	128.60	133.10	156.30	140.00	152.30	146.80
143.00	137.60	144.20	140.00	121.40	141.00	126.50	133.90	156.10	139.30	152.30	146.40
142.30	137.30	144.00	140.00	117.00	139.60	128.50	134.30	156.10	139.30	152.20	146.00
141.80	137.00	143.70	139.80	120.20	142.10	126.50	134.60	155.90	139.00	152.00	145.50
141.30	137.00	143.50	139.90	121.40	141.20	128.00	134.40	155.80	139.00	151.90	144.80
140.90	137.00	143.40	140.20	118.60	139.90	125.70	134.90	155.60	138.70	151.70	144.20
140.00	136.60	143.20	140.10	120.60	139.90	129.50	135.20	155.60	139.00	151.50	143.40
139.00	136.50	143.30	140.10	117.80	142.00	125.60	135.40	155.20	138.80	151.40	142.70
138.40	135.60	143.10	140.20	120.00	141.50	129.80	135.20	155.10	138.70	151.20	141.90
138.10	136.70	143.10	140.30	118.50	140.40	125.50	135.50	155.00	139.00	151.00	141.00
136.80	134.90	142.60	140.40	117.10	139.80	129.30	135.80	154.90	138.80	150.80	140.20
134.10	136.20	142.90	140.10	121.60	141.60	126.10	136.10	154.70	139.20	150.60	139.00
132.60	134.60	142.90	140.70	116.40	142.00	128.70	135.60	154.60	139.10	150.40	137.90
132.50	135.00	142.90	140.40	122.70	142.40	127.10	136.60	154.60	139.60	150.10	136.50
129.50	134.20	142.80	140.50	120.10	142.80	129.30	136.50	154.30	139.70	149.90	134.50
121.90	134.60	142.90	140.70	120.80	141.50	126.90	136.60	154.30	140.20	149.50	132.40
110.50	133.40	143.00	140.80	119.90	139.30	129.60	136.80	154.20	140.20	149.20	129.90
117.30	133.80	143.00	140.90	121.40	140.80	127.00	136.90	154.00	140.70	148.90	128.50
125.50	133.00	143.30	140.90	119.60	142.40	129.80	137.40	153.90	141.00	148.60	129.60
130.20	133.10	143.30	140.90	123.50	143.50	128.00	137.30	153.80	141.30	148.30	132.60
133.70	132.80	143.90	141.20	116.70	141.10	129.10	137.30	153.60	141.70	147.90	135.30
134.90	132.70	143.30	141.20	124.50	142.10	129.30	137.70	153.50	142.00	147.50	137.40
136.60	132.80	143.80	141.30	121.40	143.70	128.80	137.90	153.40	142.40	147.10	139.10
138.00	132.30	143.80	141.40	121.90	144.60	130.20	137.80	153.40	142.80	146.80	140.70
139.50	131.60	144.40	141.80	123.40	145.70	129.30	137.80	153.10	143.10	146.60	141.80
140.10	132.70	144.20	141.50	122.80	146.10	130.50	138.20	153.20	143.40	146.20	142.90
141.10	132.80	144.50	141.90	124.90	143.80	129.30	137.90	153.10	143.80	145.90	143.60
141.80	132.20	144.40	141.80	124.30	144.30	130.10	138.60	152.80	144.00	145.70	144.20
142.70	132.70	145.00	141.80	122.80	144.50	130.30	137.90	152.80	144.30	145.50	145.20
143.20	133.30	144.80	142.00	124.80	144.40	130.50	138.80	152.70	144.70	145.20	145.40
144.40	133.20	145.30	142.10	126.10	144.30	130.50	138.20	152.60	144.90	145.00	146.10
144.40	133.90	145.20	142.10	124.90	144.30	130.50	114.20	152.50	145.20	144.80	146.40
144.90	133.80	145.30	142.00	124.60	143.30	130.70	102.30	152.40	145.40	144.60	146.70
145.50	134.20	145.40	142.20	125.70	146.00	131.50	100.60	152.30	145.60	144.50	146.90
146.10	134.40	145.70	142.00	126.80	145.70	130.90	100.10	152.30	145.80	144.50	147.10
146.10	134.90	146.00	142.20	126.90	146.90	131.70	100.60	152.10	146.00	144.40	147.00
146.20	135.30	145.80	142.00	125.90	145.80	131.10	108.30	152.10	146.20	144.40	147.20
146.90	135.40	145.90	142.00	127.60	145.60	132.10	130.80	152.00	146.30	144.40	147.10
147.60	135.80	145.90	141.90	127.50	146.90	131.30	131.30	151.90	146.50	144.40	147.00
147.40	136.10	146.00	142.00	126.80	146.50	131.80	133.00	152.00	146.70	144.40	146.80
148.00	136.30	146.10	141.50	127.70	144.90	131.80	130.80	151.70	146.70	144.50	146.60
148.00	136.70	146.00	141.80	127.60	146.30	131.80	132.80	151.90	146.90	144.60	146.30
148.50	136.80	145.90	141.30	129.10	144.80	132.60	131.20	151.70	147.00	144.70	145.90
148.80	136.80	146.10	141.40	127.50	148.80	132.30	133.60	151.70	147.10	144.90	145.70
148.50	137.30	146.00	140.90	129.10	148.20	133.00	130.60	151.60	147.30	145.00	145.20
149.20	137.60	146.20	140.90	128.40	147.60	132.90	132.50	151.60	147.40	145.10	144.80
149.00	137.50	146.10	140.40	129.50	147.80	133.10	131.90	151.50	147.40	145.30	144.10
149.40	137.80	146.00	140.30	129.70	149.30	133.30	132.90	151.50	147.50	145.50	143.60
149.50	138.00	146.00	139.70	129.10	147.30	133.50	132.40	151.40	147.60	145.70	142.90
149.50	137.90	145.80	139.80	129.70	147.30	133.90	131.90	151.40	147.70	145.90	142.00
149.90	138.30	145.90	139.00	130.20	149.70	133.90	133.20	151.40	147.70	146.00	141.40
149.60	138.10	145.90	139.30	129.70	149.00	134.10	130.50	151.40	147.70	146.20	140.50
149.90	138.40	146.00	138.30	130.90	148.00	134.10	134.20	151.50	147.80	146.50	139.40
150.00	138.40	145.70	138.40	129.90	147.70	134.40	131.60	151.40	147.80	146.60	138.90
149.90	138.30	145.70	137.60	130.80	148.40	134.50	130.80	151.50	147.90	146.80	138.30
149.90	138.20	145.90	137.50	130.60	151.20	134.60	132.10	151.30	147.90	147.00	138.20
149.90	138.50	145.80	137.30	130.20	148.50	134.70	131.00	151.40	147.90	147.10	138.30
150.10	138.20	145.70	136.70	131.30	150.70	134.70	130.30	151.30	147.90	147.30	138.60
149.90	138.10	145.70	136.40	129.60	152.40	134.80	130.40	151.40	147.90	147.40	138.80
149.80	138.50	145.80	136.30	131.70	151.30	135.20	131.10	151.30	147.90	147.50	139.30
150.10	138.30	145.60	135.90	129.90	151.90	135.30	131.60	151.30	147.90	147.50	139.80
149.70	138.30	145.80	135.60	131.80	150.20	135.40	131.40	151.30	147.90	147.60	140.50
149.80	138.40	145.90	135.70	130.60	148.30	135.50	130.10	151.30	147.90	147.70	140.60
149.70	138.30	145.90	134.80	131.00	149.60	135.50	128.80	151.40	147.90	147.70	140.90
149.50	138.50	145.80	135.00	131.40	149.30	135.70	130.60	151.30	147.90	147.70	141.00
149.50	138.40	146.10	134.40	130.90	149.20	135.70	131.30	151.30	147.80	147.70	141.00
149.30	138.70	146.20	134.30	131.30	151.00	136.00	128.60	151.40	147.80	147.60	141.30
149.30	138.80	146.30	134.10	130.90	151.80	136.20	130.80	151.40	147.70	147.50	141.20
148.90	138.90	146.20	134.20	131.20	150.50	136.10	130.40	151.30	147.70	147.40	140.80
149.00	139.20	146.30	133.40	131.20	151.90	136.30	128.90	151.30	147.60	147.30	140.60
148.70	139.50	146.50	133.70	130.90	151.10	136.50	131.70	151.20	147.60	147.20	140.40
148.60	139.80	146.70	133.20	131.20	152.40	136.40	130.10	151.20	147.60	147.00	139.80
148.40	139.90	146.60	133.40	131.00	149.90	136.60	129.70	151.20	147.40	146.80	139.50
148.20	140.20	147.00	133.00	131.50	151.30	136.70	132.90	151.20	147.40	146.60	138.60
148.00	140.80	147.10	133.00	130.80	150.70	136.70	133.90	151.20	147.30	146.30	138.10
147.80	141.00	147.20	132.40	130.30	150.30	136.80	129.80	151.10	147.20	146.00	137.30
147.70	141.20	147.30	133.10	131.70	149.80	136.90	131.90	151.10	147.20	145.50	136.40
147.60	141.60	147.60	132.20	130.40	150.70	136.90	129.90	151.10	147.00	145.10	135.80
147.50	141.90	147.70	132.90	131.30	152.00	137.00	132.00	151.00	147.00	144.60	134.50
147.40	142.30	147.90	132.10	130.30	151.40	136.80	131.10	150.90	146.90	143.90	134.10
147.00	142.60	147.90	132.20	130.90	150.50	137.10	132.00	151.00	146.70	143.30	132.80
147.00	142.80	148.10	132.00	130.80	149.40	137.20	132.70	150.80	146.70	142.40	133.10
146.80	143.20	148.40	132.30	130.20	150.30	137.00	139.90	150.90	146.50	141.60	132.10
146.70	143.40	148.70	132.20	130.20	149.00	137.10	140.00	150.80	146.40	140.50	132.50
146.50	143.70	148.70	131.90	130.50	150.60	137.20	140.00	150.70	146.20	139.20	132.60
146.30	144.00	148.80	131.90	130.50	153.30	137.30	139.80	150.70	146.20	137.80	133.50
146.50	144.20	148.90	131.80	130.30	151.50	137.10	139.90	150.60	146.00	135.50	133.90
146.40	144.40	149.10	132.10	130.00	152.40	137.20	139.70	150.60	145.80	133.50	134.30
146.20	144.60	149.30	131.70	130.40	149.50	137.20	139.80	150.50	145.60	131.50	135.40
146.30	144.80	149.40	131.90	129.90	151.10	137.10	139.70	150.50	145.40	127.10	135.70
146.20	145.10	149.50	131.30	130.20	150.10	137.20	139.80	150.40	145.30	128.20	136.30
146.20	145.20	149.40	131.90	129.30	150.60	137.20	139.80	150.30	145.10	130.70	136.50
146.20	145.40	149.60	131.20	130.40	151.50	137.30	139.70	150.30	144.80	133.60	137.10
146.10	145.60	149.80	131.80	130.20	151.00	137.20	139.60	150.20	144.70	135.90	137.40
146.30	145.80	149.90	131.00	130.00	151.30	137.30	139.50	150.30	144.40	137.90	137.40
146.10	145.80	149.80	131.40	130.10	151.10	137.40	139.50	150.10	144.20	139.50	137.80
146.20	145.90	149.80	130.90	129.40	153.00	137.40	139.60	150.20	144.00	141.30	137.80
146.10	146.00	150.00	131.50	130.50	152.10	137.30	139.50	150.10	143.70	142.50	138.30
146.10	146.10	150.00	130.60	129.10	152.60	137.30	139.50	150.20	143.40	143.60	138.30
146.20	146.30	150.00	130.80	130.00	151.80	137.30	139.60	150.10	143.10	144.60	138.50
146.10	146.30	150.00	130.60	129.30	150.50	137.40	139.60	150.10	142.90	145.40	138.50
146.20	146.40	150.00	130.50	130.20	150.60	137.40	139.60	150.10	142.40	146.30	138.80
146.00	146.40	149.80	130.70	129.40	152.70	137.40	139.60	150.10	142.20	146.90	138.60
146.00	146.50	149.90	130.50	129.30	151.40	137.60	139.40	150.10	141.90	147.60	139.30
146.20	146.50	150.10	130.20	129.50	152.60	137.60	139.50	150.00	141.50	148.10	139.10
146.10	146.60	150.00	129.80	129.20	149.70	137.50	139.50	150.20	141.10	148.70	139.30
146.30	146.50	149.80	130.60	129.20	150.40	137.50	139.60	150.00	140.60	149.10	139.30
146.30	146.70	149.70	129.90	129.10	149.80	137.60	139.50	150.10	140.30	149.50	139.80
146.40	146.50	149.80	129.90	128.90	151.50	137.70	139.40	150.00	140.00	149.90	139.20
146.50	146.60	149.70	129.70	129.30	151.50	137.80	139.70	150.00	139.60	150.10	140.30
146.40	146.60	149.60	129.60	129.40	152.10	137.80	139.60	150.00	139.30	150.50	139.50
146.60	146.60	149.60	129.80	129.20	149.60	138.00	139.80	150.00	139.20	150.70	140.20
146.80	146.40	149.40	129.80	129.10	153.10	137.80	139.50	149.90	138.80	151.10	140.00
146.90	146.40	149.30	129.40	129.20	159.70	138.00	139.60	150.00	138.50	151.30	140.00
147.00	146.40	149.30	129.20	129.20	159.70	137.80	139.60	149.80	138.20	151.50	140.30
147.10	146.40	149.20	129.80	129.10	159.60	138.10	139.80	150.00	137.80	151.70	139.90
147.40	146.30	149.10	129.50	128.50	159.50	138.00	139.80	149.80	137.80	151.90	140.30
147.50	146.10	149.00	129.30	129.40	159.50	138.20	139.80	149.90	137.40	152.10	140.10
147.60	145.90	148.90	128.80	128.60	159.30	138.30	139.70	149.80	137.40	152.20	139.90
147.80	145.90	148.70	128.70	128.90	159.40	138.30	139.80	149.80	137.40	152.40	140.00
148.00	145.60	148.60	129.00	128.40	159.40	138.30	139.80	149.70	136.90	152.40	139.60
148.20	145.60	148.80	129.00	128.50	159.40	138.40	139.70	149.70	137.10	152.50	139.60
148.50	145.40	148.70	128.30	128.80	159.30	138.50	139.60	149.70	137.00	152.60	139.40
148.70	145.20	148.40	127.70	128.80	159.40	138.50	139.80	149.70	137.10	152.60	139.20
148.90	144.90	148.30	127.40	128.50	159.10	138.40	139.70	149.60	137.00	152.70	138.90
149.10	144.70	148.30	127.90	129.10	159.20	138.70	139.90	149.70	137.00	152.60	138.50
149.40	144.60	148.20	127.10	128.60	159.20	138.60	139.80	149.50	137.20	152.60	138.20
149.80	144.30	148.40	126.80	128.50	159.00	138.70	139.80	149.60	137.00	152.50	137.90
150.00	143.90	148.30	125.80	128.60	159.30	138.70	139.70	149.50	137.30	152.50	137.50
150.20	143.70	148.10	125.60	128.60	159.00	138.70	139.80	149.70	137.40	152.30	136.80
150.40	143.50	148.00	125.10	128.90	159.10	139.00	139.80	149.50	137.30	152.30	136.40
150.70	143.40	148.20	124.40	128.60	158.90	138.70	139.70	149.50	137.60	152.10	135.90
150.80	142.90	148.30	123.70	128.80	158.90	139.10	139.60	149.40	137.60	152.10	135.10
151.20	142.60	148.40	123.80	128.70	158.70	138.80	139.90	149.50	137.80	151.90	134.60
151.30	142.20	148.30	122.20	128.70	158.70	139.00	139.70	149.30	137.90	151.80	133.80
151.60	142.10	148.40	121.70	128.50	158.60	139.00	139.90	149.30	138.00	151.50	132.50
151.60	141.90	148.50	119.30	128.60	158.50	139.00	139.80	149.30	138.10	151.40	132.50
151.90	141.60	148.70	120.50	128.90	158.50	139.10	139.60	149.10	138.30	151.10	130.60
152.20	141.20	149.00	118.10	128.70	158.50	139.00	139.70	149.20	138.50	150.90	131.30
152.10	141.10	149.10	120.40	128.60	158.20	139.10	139.70	149.00	138.80	150.70	129.50
152.40	140.60	149.00	114.70	128.70	158.30	139.00	139.60	149.00	138.80	150.40	129.20
152.50	140.90	149.20	119.70	128.70	158.20	139.10	139.60	148.70	139.20	150.10	129.50
152.80	140.60	149.50	117.50	129.10	158.20	138.90	139.50	148.80	139.30	149.70	130.00
152.80	140.60	149.80	118.20	128.60	158.00	139.20	139.60	148.60	139.40	149.50	129.40
152.90	140.10	149.90	119.80	128.80	158.20	139.10	139.40	148.50	139.50	149.10	130.00
153.00	140.50	150.00	119.70	128.50	157.90	139.20	139.50	148.40	139.70	148.60	130.20
153.20	140.60	150.20	121.90	128.40	157.80	139.00	139.30	148.50	139.70	148.50	130.80
153.30	140.30	150.20	122.30	128.70	158.00	139.40	139.30	148.10	139.90	147.80	131.50
153.30	140.80	150.50	122.40	128.20	157.60	139.10	139.20	148.20	140.00	147.60	131.60
153.50	140.50	150.80	123.60	128.20	157.60	139.30	139.40	148.00	140.20	147.00	132.00
153.60	141.00	150.90	125.00	128.30	157.50	139.10	139.10	147.80	140.10	146.50	132.60
153.50	140.90	150.80	125.30	128.20	157.50	139.20	139.00	147.70	140.40	146.00	132.70
153.70	141.30	151.00	125.90	128.40	157.20	139.40	139.00	147.70	140.40	145.40	132.90
153.60	141.40	151.30	125.80	128.00	157.20	139.10	138.80	147.50	140.50	144.90	133.20
153.80	141.60	151.40	127.40	127.70	157.00	139.30	139.10	147.40	140.70	144.40	133.10
153.80	141.60	151.50	127.30	127.80	157.00	139.20	138.60	147.30	140.70	143.80	133.20
153.80	141.90	151.60	128.30	127.80	156.90	139.30	138.60	147.30	140.90	143.40	133.30
153.70	142.00	151.60	128.30	128.00	156.60	139.50	138.50	146.90	141.20	142.50	133.30
153.70	142.30	151.60	129.40	127.40	156.60	139.50	138.60	146.90	141.30	142.30	133.50
153.90	142.20	151.90	129.70	127.70	156.60	139.50	138.30	146.90	141.50	141.80	133.70
153.60	142.40	152.10	130.10	127.60	156.50	139.70	138.30	146.70	141.60	141.00	134.00
153.90	142.70	151.90	130.30	127.10	156.30	139.50	138.10	146.60	141.60	140.90	134.50
153.50	142.70	151.90	130.70	127.90	156.50	139.80	138.10	146.60	141.80	140.40	134.90
153.80	142.80	151.90	131.10	126.70	156.30	139.60	138.00	146.30	141.70	139.70	135.60
153.40	143.10	151.90	131.10	127.70	156.30	140.00	137.90	146.30	141.70	140.20	136.30
153.60	142.60	152.00	131.60	126.60	156.20	139.70	137.80	146.10	141.60	139.20	136.70
153.40	143.10	152.10	132.10	127.40	156.10	140.00	137.70	146.10	141.60	140.10	137.50
153.50	143.00	151.80	132.10	126.50	155.90	139.70	137.60	145.70	141.40	139.80	138.10
153.40	143.20	151.70	132.40	127.00	156.00	140.00	137.60	145.80	141.40	140.20	138.60
153.00	143.30	152.00	132.60	126.20	155.80	139.90	137.60	145.50	141.30	140.40	139.20
153.40	142.90	151.80	132.60	126.60	155.70	140.00	137.10	145.40	141.20	140.80	139.50
152.90	143.20	151.80	132.90	126.40	155.60	140.10	137.20	145.10	141.20	141.10	140.00
153.10	143.00	151.80	133.00	125.70	155.30	140.10	136.80	145.30	141.10	141.50	140.40
152.80	143.10	151.70	133.10	125.50	155.30	140.10	137.20	145.00	141.10	141.80	140.70
153.00	143.00	151.30	133.20	125.10	155.30	140.10	136.80	145.10	141.00	142.20	141.00
152.60	142.90	151.50	133.30	125.10	154.90	140.20	136.70	144.70	141.00	142.40	141.20
152.70	142.80	151.60	133.40	125.00	154.90	140.00	136.60	144.70	140.50	142.70	141.50
152.60	142.80	151.40	133.50	124.10	155.10	140.40	136.30	144.50	140.40	142.90	141.60
152.40	142.60	151.40	133.70	124.50	154.70	140.00	136.50	144.30	140.10	143.10	141.80
152.40	142.80	151.30	133.60	124.50	154.70	140.60	135.80	144.20	139.60	143.40	141.90
152.30	142.10	151.00	133.60	123.60	154.70	139.90	135.80	144.20	139.30	143.60	142.00
152.30	142.30	151.10	133.70	124.30	154.40	140.30	135.80	143.90	138.90	143.70	142.00
152.10	142.10	151.30	133.90	123.70	154.30	140.30	135.60	143.90	138.70	143.90	142.00
152.20	142.00	151.20	134.00	122.10	154.40	140.30	135.50	143.50	138.60	144.10	142.10
152.10	141.90	150.90	134.30	122.80	154.10	140.30	135.40	143.40	137.90	144.20	141.90
152.10	141.50	151.00	134.20	122.30	154.10	140.40	135.20	143.50	137.60	144.30	141.90
152.00	141.30	151.00	134.20	121.40	154.10	140.40	135.00	143.20	136.90	144.30	141.80
152.20	141.40	151.10	134.40	121.60	153.90	140.40	134.50	143.60	135.90	144.40	141.60
152.00	141.10	151.10	134.50	119.50	153.60	140.20	134.90	143.00	135.20	144.50	141.40
152.30	140.90	150.70	134.70	120.60	153.80	140.40	134.30	143.00	134.40	144.60	141.20
152.20	140.50	150.90	134.70	119.40	153.60	140.20	134.40	142.90	132.70	144.60	140.90
152.40	140.50	151.10	134.50	117.30	153.50	140.50	134.00	142.60	131.70	144.70	140.80
152.50	140.20	151.30	134.90	120.00	153.60	140.30	134.00	142.50	128.90	144.70	140.50
152.70	140.00	151.20	134.90	116.90	153.40	140.60	133.80	142.50	126.40	144.70	140.30
152.80	140.00	151.30	135.20	120.10	153.30	140.30	133.80	142.30	118.00	144.70	139.90
152.90	139.70	151.20	135.20	117.70	153.50	140.60	133.40	142.30	116.60	144.70	139.80
153.30	139.40	151.20	135.00	119.80	153.30	140.40	133.40	142.50	122.60	144.70	139.40
153.50	139.60	151.40	135.10	120.70	153.20	140.50	133.20	142.30	127.90	144.70	139.00
153.60	138.80	151.70	135.30	119.60	153.10	140.40	132.70	142.30	130.40	144.80	138.80
153.80	139.00	151.60	135.20	121.60	153.20	140.60	132.90	142.20	133.30	144.80	138.50
154.10	138.60	151.70	135.30	121.20	153.00	140.30	132.60	142.50	135.20	144.80	138.10
154.20	138.40	151.80	134.90	122.30	153.00	140.90	132.60	142.20	136.80	144.80	137.90
154.60	138.40	151.90	135.10	123.20	152.80	140.10	132.10	142.30	138.20	144.80	137.60
154.70	137.90	152.00	134.90	124.00	152.70	140.80	132.20	142.00	139.00	144.80	137.30
155.00	138.20	152.10	134.90	124.40	152.60	140.20	132.20	142.30	140.00	144.80	137.10
155.10	137.60	152.00	134.90	125.30	152.70	140.80	131.90	142.40	140.70	144.80	137.00
155.40	137.60	152.00	134.70	126.00	152.40	140.30	131.90	142.40	141.30	144.80	136.90
155.60	137.30	152.10	134.60	125.30	152.30	140.90	131.40	142.40	141.90	144.80	136.90
155.90	136.90	152.30	134.50	126.90	152.50	140.40	131.30	142.60	142.30	144.80	136.90
156.20	137.10	152.30	134.10	126.70	152.20	140.80	131.20	142.60	142.90	144.70	136.90
156.30	136.60	152.40	134.00	127.40	152.00	140.50	131.00	142.30	143.30	144.80	137.00
156.50	136.70	152.40	133.60	128.00	151.90	140.80	131.00	142.60	143.70	144.80	137.10
156.70	136.50	152.20	133.40	128.20	151.90	140.60	130.90	142.50	144.10	144.80	137.30
156.90	136.20	152.40	133.00	128.90	151.60	140.90	130.50	142.70	144.50	144.80	137.50
157.00	136.10	152.40	132.50	128.80	151.80	140.70	130.40	142.60	144.80	144.80	137.70
157.20	135.80	152.40	132.00	129.40	151.60	141.00	130.00	142.80	145.20	144.80	137.80
157.40	135.70	152.30	131.60	129.60	151.40	140.60	130.00	142.70	145.60	144.70	138.00
157.60	135.20	152.20	131.10	130.00	151.50	141.10	129.60	142.80	145.90	144.80	138.30
157.70	135.20	152.30	130.80	130.40	151.30	140.50	129.30	142.90	146.30	144.70	138.60
157.90	135.00	152.30	129.90	130.60	151.10	141.10	129.50	143.00	146.50	144.80	138.70
157.90	134.60	152.30	129.30	130.80	151.10	140.80	129.60	143.00	146.80	144.70	139.00
158.00	134.60	152.20	128.60	131.10	151.00	140.70	129.20	143.10	147.00	144.80	139.20
158.30	134.20	152.10	128.50	131.20	150.80	141.20	128.60	143.20	147.20	144.70	139.50
158.50	134.00	152.10	127.80	131.60	150.90	140.80	128.30	143.20	147.50	144.80	139.70
158.50	134.10	152.10	127.30	131.20	150.70	141.10	128.00	143.30	147.70	144.70	139.80
158.60	133.60	152.10	126.80	131.50	150.80	141.00	128.40	143.20	147.80	144.70	140.00
158.70	133.10	152.10	127.10	131.80	150.50	140.90	127.70	143.30	148.10	144.70	140.10
158.70	132.90	152.00	127.10	132.10	150.40	141.10	127.60	143.40	148.30	144.50	140.20
158.90	132.90	151.80	127.30	131.80	150.40	140.90	127.40	143.50	148.40	144.60	140.40
159.00	133.00	151.90	127.40	132.80	150.00	141.20	127.60	143.70	148.60	144.40	140.50
159.20	132.50	152.00	128.10	131.90	150.30	140.90	127.30	143.70	148.70	144.50	140.50
159.10	131.90	151.90	128.40	132.70	150.00	141.50	127.10	143.60	148.70	144.30	140.60
159.10	131.20	151.80	129.00	132.30	150.20	140.70	126.70	143.60	148.90	144.20	140.70
159.20	132.20	151.90	129.60	132.40	149.90	141.30	126.90	143.50	148.80	144.20	140.60
159.40	132.10	151.80	129.80	132.70	150.00	141.00	126.50	143.60	149.00	144.10	140.70
159.50	131.00	151.70	130.50	132.70	149.80	141.20	126.50	143.60	148.90	144.00	140.60
159.40	130.70	151.80	130.70	132.50	149.70	141.10	126.20	143.70	149.00	143.90	140.60
159.40	130.70	151.80	131.10	132.90	149.50	141.30	125.20	143.70	148.90	143.80	140.60
159.50	130.50	151.80	131.30	132.60	149.70	141.30	126.10	143.80	149.00	143.80	140.50
159.50	130.30	151.70	131.50	133.00	149.50	141.40	125.40	143.80	148.90	143.50	140.60
159.60	129.60	151.70	131.90	132.80	149.30	141.00	125.80	143.70	148.90	143.50	140.40
159.70	130.00	151.90	132.20	132.60	149.40	141.70	125.50	143.80	148.90	143.30	140.30
159.70	128.80	151.90	132.40	132.80	149.00	140.70	125.30	143.90	148.80	143.30	140.20
159.70	129.60	151.90	132.40	132.70	149.20	141.70	124.50	143.90	148.80	143.00	140.10
159.80	128.50	151.70	132.50	132.40	148.70	140.80	124.70	143.90	148.80	142.90	140.00
159.80	127.90	151.80	132.60	132.80	148.60	141.70	124.30	143.80	148.60	142.90	139.90
159.90	127.40	151.90	132.60	131.90	148.90	141.00	124.50	143.70	148.60	142.60	139.80
160.00	126.80	152.00	132.70	132.90	148.10	141.30	124.70	143.70	148.50	142.50	139.70
160.00	127.70	152.00	132.60	132.10	148.60	141.20	124.30	143.60	148.30	142.40	139.50
160.20	127.20	151.90	132.60	132.30	148.50	141.30	124.70	143.60	148.30	142.20	139.40
160.20	126.60	151.80	132.50	132.40	148.10	141.40	123.90	143.70	148.00	142.10	139.20
160.20	126.40	151.90	132.60	131.90	148.60	141.00	124.20	143.90	148.00	141.90	139.10
160.20	125.70	151.90	132.40	132.40	147.60	141.60	123.50	143.70	147.80	141.90	138.80
160.40	126.00	152.00	132.30	131.70	148.40	140.90	123.70	143.50	147.60	141.80	138.70
160.40	125.90	152.10	132.10	132.40	147.70	141.50	123.50	143.50	147.40	141.60	138.50
160.60	125.80	151.90	131.90	131.60	148.10	141.10	123.70	143.40	147.20	141.60	138.30
160.70	126.40	151.90	132.10	131.70	147.50	140.60	124.00	143.40	147.00	141.40	138.20
160.80	127.00	152.00	131.70	131.80	147.90	141.30	122.90	143.50	146.70	141.40	138.00
160.90	127.90	152.10	131.70	131.60	147.60	141.20	123.50	143.40	146.40	141.20	137.70
161.00	127.40	152.00	131.40	131.20	147.30	141.10	122.60	143.40	146.10	141.00	137.60
161.20	129.50	152.00	131.30	131.40	147.20	141.10	122.80	143.50	145.80	141.20	137.40
161.40	130.20	151.90	131.20	130.90	147.40	141.40	123.40	143.50	145.40	140.90	137.20
161.50	130.00	151.80	130.90	130.90	146.90	140.90	122.50	143.50	145.20	140.90	137.10
161.70	130.80	152.00	130.80	130.90	147.00	141.40	124.60	143.50	144.60	140.80	136.90
161.80	132.40	152.00	130.50	130.70	146.90	140.80	122.90	143.50	144.60	140.70	136.80
161.90	132.80	151.90	130.40	130.40	146.80	141.30	124.20	143.30	143.90	140.50	136.70
162.00	133.30	151.90	130.50	130.30	146.70	140.70	124.20	143.50	144.00	140.40	136.50
162.30	134.50	151.90	129.60	130.30	147.00	141.60	123.80	143.40	143.30	140.10	136.40
162.50	134.90	151.80	130.40	130.20	146.30	140.40	124.30	143.40	143.10	140.10	136.40
162.70	135.40	151.90	129.30	130.00	146.70	141.50	123.50	143.30	142.60	139.90	136.20
162.70	136.40	151.80	130.00	129.80	146.70	140.70	123.80	143.50	142.30	139.80	136.20
163.00	136.90	151.50	129.10	129.90	146.40	141.10	124.20	143.10	141.70	139.60	136.10
163.10	137.40	151.60	129.30	129.60	146.40	140.80	124.20	143.40	141.30	139.40	136.00
163.20	138.00	151.60	129.70	129.80	146.40	140.90	124.10	143.20	140.80	139.30	136.00
163.30	138.40	151.50	128.90	130.10	146.80	140.70	124.20	143.30	140.30	139.10	136.00
163.40	138.90	151.40	129.00	129.50	145.90	141.00	124.20	143.10	139.60	139.00	136.00
163.40	139.10	151.50	128.70	129.50	146.40	140.50	123.80	143.20	139.10	138.80	136.00
163.50	139.90	151.30	129.30	129.70	146.00	140.90	124.10	143.20	138.40	138.50	135.90
163.50	140.20	151.20	129.20	129.30	146.30	140.50	124.00	143.20	137.50	138.30	136.00
163.60	140.60	151.10	128.50	129.40	146.00	140.50	125.00	143.10	136.60	138.10	135.90
163.70	140.90	151.10	129.00	129.40	146.00	140.60	124.20	143.20	135.20	137.80	136.00
163.70	141.20	151.10	129.00	129.50	146.50	140.30	125.10	142.90	134.10	137.60	136.00
163.70	141.70	151.10	128.70	129.50	145.90	140.70	125.00	143.20	132.80	137.30	136.00
163.80	141.90	151.00	128.90	129.70	146.30	140.00	125.80	143.10	131.50	137.00	136.00
163.80	142.50	150.90	129.20	129.90	146.10	140.70	125.80	143.00	129.80	136.80	136.00
163.80	142.70	150.90	128.80	129.70	146.10	139.90	125.80	143.20	128.50	136.40	136.00
163.80	143.00	150.60	129.00	129.90	146.00	140.60	126.10	143.00	126.90	136.10	136.00
163.90	143.10	150.90	128.90	130.10	146.30	139.90	126.90	143.20	125.10	136.00	136.00
163.90	143.30	150.80	129.60	130.10	145.80	140.50	126.80	143.10	123.90	135.60	135.90
163.90	143.80	150.60	129.20	130.30	146.00	140.00	126.70	143.30	123.60	135.40	135.90
163.90	143.80	150.50	129.00	130.30	146.00	140.10	127.00	143.10	124.60	135.00	135.90
163.90	144.10	150.60	128.80	130.30	145.90	139.90	127.30	143.30	126.70	134.80	135.90
164.00	144.20	150.50	129.50	130.60	145.90	140.00	127.70	143.20	127.60	134.60	135.90
164.00	144.30	150.50	129.60	130.60	145.70	140.00	127.90	143.30	128.90	134.20	135.90
164.00	144.80	150.40	129.30	130.70	146.00	139.90	128.30	143.30	130.20	134.00	135.90
164.00	144.90	150.30	129.10	131.00	145.70	139.90	128.20	143.30	131.10	133.70	135.80
164.10	145.20	150.30	129.90	130.60	146.00	140.10	128.80	143.40	132.40	133.30	135.70
164.10	145.40	150.20	129.10	131.00	145.70	139.70	128.80	143.30	132.70	133.60	135.70
164.10	145.40	150.10	130.30	130.80	145.90	139.80	129.00	143.50	134.20	133.10	135.60
164.10	145.60	150.30	129.60	130.80	146.00	139.30	129.50	143.30	134.50	132.90	135.40
164.10	145.60	149.90	130.00	131.40	145.60	139.90	129.60	143.40	135.50	133.10	135.40
164.10	146.00	149.80	129.40	131.00	145.80	138.90	129.80	143.50	136.00	132.80	135.20
164.10	146.10	150.00	130.40	131.20	145.70	140.40	129.80	143.20	136.40	132.80	135.20
164.10	146.10	149.90	129.90	131.20	145.70	138.70	130.20	143.70	137.00	132.90	135.00
164.10	146.10	149.70	130.80	131.60	145.60	140.00	130.30	143.30	137.10	132.60	134.90
164.10	146.40	149.60	130.20	131.30	145.80	138.80	130.30	143.50	137.60	132.70	134.70
164.10	146.40	149.70	130.50	131.80	145.40	139.50	130.60	143.20	137.80	132.60	134.60
164.10	146.50	149.50	130.40	131.20	145.60	139.00	130.80	143.70	138.20	128.90	134.40
164.10	146.60	149.40	131.50	132.60	145.20	138.40	130.80	143.40	138.50	135.00	134.20
164.10	146.70	149.50	130.70	131.30	145.40	139.20	131.20	143.60	138.80	133.10	134.20
164.20	146.70	149.30	131.00	132.50	145.00	138.70	131.10	143.60	139.10	133.70	133.70
164.10	146.70	149.20	131.40	131.60	145.10	138.50	131.40	143.70	139.40	134.30	133.70
164.10	146.80	149.10	131.40	132.70	145.00	138.70	131.10	143.50	139.50	134.70	133.30
164.20	146.90	149.20	131.40	131.60	144.80	138.10	131.50	143.70	139.80	135.20	133.10
164.20	146.80	149.10	132.00	132.50	144.90	138.50	131.30	143.70	139.80	135.60	132.70
164.20	146.80	149.00	131.50	131.90	144.70	137.90	131.80	143.70	140.00	136.00	132.50
164.10	147.00	148.80	131.90	132.30	144.20	138.30	131.90	143.90	140.10	136.30	132.10
164.20	146.70	148.90	132.10	132.60	144.60	138.20	132.00	143.60	140.20	136.60	131.90
164.10	147.00	149.00	132.40	132.20	144.00	137.90	132.00	143.90	140.30	136.90	131.50
164.10	146.60	148.80	132.00	132.70	144.10	137.90	131.90	143.70	140.40	137.20	131.40
164.10	146.80	148.80	132.30	132.30	143.80	138.10	132.20	143.80	140.40	137.30	131.00
164.10	146.80	148.80	132.70	132.80	144.00	137.50	132.30	143.70	140.50	137.70	130.90
164.10	146.40	148.60	132.20	132.00	143.20	138.10	132.60	143.70	140.60	137.70	130.40
164.10	146.70	148.90	132.50	133.30	143.80	137.30	132.90	143.80	140.70	138.00	130.30
164.10	146.30	148.80	132.90	131.80	143.00	138.10	132.80	143.90	140.80	138.20	130.10
164.10	146.50	148.60	132.60	133.40	143.10	136.90	133.00	143.90	140.80	138.40	129.90
164.10	146.00	148.80	132.00	131.80	142.40	138.10	132.80	144.10	140.80	138.70	130.00
164.10	146.20	148.80	133.00	132.90	142.50	137.00	133.30	143.60	140.90	138.90	130.00
164.00	146.00	148.60	132.90	133.20	141.70	137.90	133.00	144.10	140.90	139.00	129.80
164.10	145.80	148.70	132.50	132.50	142.10	136.80	133.50	143.50	141.00	139.30	130.00
164.00	145.70	148.80	132.50	132.90	141.00	137.50	133.50	143.90	141.00	139.50	129.90
164.00	145.50	148.70	132.90	132.50	141.30	137.20	133.70	143.80	141.00	139.70	129.90
163.90	145.30	148.70	132.40	133.30	140.70	136.80	134.00	143.80	141.00	140.00	130.30
164.00	145.10	148.50	132.10	132.50	139.80	137.80	133.80	143.90	141.00	140.10	130.00
163.90	145.00	148.50	132.90	133.30	140.30	136.60	133.90	143.90	141.00	140.40	130.20
163.90	144.90	148.80	132.30	132.90	139.10	137.50	134.00	143.90	141.10	140.50	130.40

## Sheet: Figure 2b
t2r_distance.m.	date
68.344	2021-06-14
68.344	2021-06-14
68.312	2021-06-14
68.18	2021-06-14
68.18	2021-06-14
68.148	2021-06-14
68.116	2021-06-14
68.116	2021-06-14
68.083	2021-06-14
68.052	2021-06-14
68.052	2021-06-14
68.02	2021-06-14
67.988	2021-06-14
67.988	2021-06-14
67.956	2021-06-14
68.002	2021-06-14
68.002	2021-06-14
67.97	2021-06-14
67.938	2021-06-14
67.938	2021-06-14
67.96	2021-06-14
67.981	2021-06-14
67.981	2021-06-14
68.003	2021-06-14
68.025	2021-06-14
68.025	2021-06-14
68.046	2021-06-14
68.068	2021-06-14
68.068	2021-06-14
68.09	2021-06-14
68.112	2021-06-14
68.112	2021-06-14
68.135	2021-06-14
68.157	2021-06-14
68.157	2021-06-14
68.179	2021-06-14
68.202	2021-06-14
68.202	2021-06-14
68.301	2021-06-14
68.324	2021-06-14
68.324	2021-06-14
68.346	2021-06-14
68.369	2021-06-14
68.369	2021-06-14
68.392	2021-06-14
68.415	2021-06-14
68.415	2021-06-14
68.438	2021-06-14
68.357	2021-06-14
68.357	2021-06-14
68.38	2021-06-14
68.403	2021-06-14
68.403	2021-06-14
68.426	2021-06-14
68.45	2021-06-14
68.45	2021-06-14
68.473	2021-06-14
68.497	2021-06-14
68.497	2021-06-14
68.599	2021-06-14
68.626	2021-06-14
68.626	2021-06-14
68.652	2021-06-14
68.679	2021-06-14
68.679	2021-06-14
68.706	2021-06-14
68.733	2021-06-14
68.733	2021-06-14
68.76	2021-06-14
68.788	2021-06-14
68.788	2021-06-14
68.815	2021-06-14
68.843	2021-06-14
68.843	2021-06-14
68.871	2021-06-14
68.899	2021-06-14
68.899	2021-06-14
68.927	2021-06-14
69.031	2021-06-14
69.031	2021-06-14
69.059	2021-06-14
69.088	2021-06-14
69.088	2021-06-14
69.117	2021-06-14
69.146	2021-06-14
69.146	2021-06-14
69.175	2021-06-14
69.205	2021-06-14
69.205	2021-06-14
69.124	2021-06-14
69.153	2021-06-14
69.153	2021-06-14
69.125	2021-06-14
69.097	2021-06-14
69.097	2021-06-14
69.069	2021-06-14
69.041	2021-06-14
69.041	2021-06-14
69.013	2021-06-14
69.059	2021-06-14
69.059	2021-06-14
69.032	2021-06-14
69.004	2021-06-14
69.004	2021-06-14
68.977	2021-06-14
68.949	2021-06-14
68.949	2021-06-14
68.922	2021-06-14
68.895	2021-06-14
68.895	2021-06-14
68.868	2021-06-14
68.841	2021-06-14
68.841	2021-06-14
68.815	2021-06-14
68.788	2021-06-14
68.788	2021-06-14
68.762	2021-06-14
68.735	2021-06-14
68.735	2021-06-14
68.782	2021-06-14
68.756	2021-06-14
68.756	2021-06-14
68.73	2021-06-14
68.704	2021-06-14
68.704	2021-06-14
68.612	2021-06-14
68.405	2021-06-14
68.405	2021-06-14
68.312	2021-06-14
68.22	2021-06-14
68.22	2021-06-14
68.129	2021-06-14
68.037	2021-06-14
68.037	2021-06-14
67.945	2021-06-14
67.854	2021-06-14
67.854	2021-06-14
67.836	2021-06-14
67.745	2021-06-14
67.745	2021-06-14
67.654	2021-06-14
67.564	2021-06-14
67.564	2021-06-14
67.474	2021-06-14
67.488	2021-06-14
67.488	2021-06-14
67.503	2021-06-14
67.517	2021-06-14
67.517	2021-06-14
67.532	2021-06-14
67.547	2021-06-14
67.547	2021-06-14
67.561	2021-06-14
67.648	2021-06-14
67.648	2021-06-14
67.663	2021-06-14
67.678	2021-06-14
67.678	2021-06-14
67.693	2021-06-14
67.708	2021-06-14
67.708	2021-06-14
67.723	2021-06-14
67.738	2021-06-14
67.738	2021-06-14
67.634	2021-06-14
67.649	2021-06-14
67.649	2021-06-14
67.665	2021-06-14
67.751	2021-06-14
67.751	2021-06-14
67.766	2021-06-14
67.782	2021-06-14
67.782	2021-06-14
67.797	2021-06-14
67.813	2021-06-14
67.813	2021-06-14
67.829	2021-06-14
67.844	2021-06-14
67.844	2021-06-14
67.86	2021-06-14
67.876	2021-06-14
67.876	2021-06-14
67.892	2021-06-14
67.908	2021-06-14
67.908	2021-06-14
67.994	2021-06-14
68.01	2021-06-14
68.01	2021-06-14
68.027	2021-06-14
68.043	2021-06-14
68.043	2021-06-14
68.045	2021-06-14
68.047	2021-06-14
68.047	2021-06-14
68.049	2021-06-14
67.93	2021-06-14
67.93	2021-06-14
67.933	2021-06-14
68.005	2021-06-14
68.005	2021-06-14
68.008	2021-06-14
68.011	2021-06-14
68.011	2021-06-14
68.014	2021-06-14
68.017	2021-06-14
68.017	2021-06-14
68.021	2021-06-14
68.024	2021-06-14
68.024	2021-06-14
68.028	2021-06-14
68.032	2021-06-14
68.032	2021-06-14
68.036	2021-06-14
68.04	2021-06-14
68.04	2021-06-14
68.113	2021-06-14
68.117	2021-06-14
68.117	2021-06-14
68.122	2021-06-14
68.127	2021-06-14
68.127	2021-06-14
68.131	2021-06-14
68.136	2021-06-14
68.136	2021-06-14
68.144	2021-06-14
68.152	2021-06-14
68.152	2021-06-14
68.161	2021-06-14
68.043	2021-06-14
68.043	2021-06-14
68.052	2021-06-14
68.128	2021-06-14
68.128	2021-06-14
68.137	2021-06-14
68.145	2021-06-14
68.145	2021-06-14
68.154	2021-06-14
68.163	2021-06-14
68.163	2021-06-14
68.172	2021-06-14
68.181	2021-06-14
68.181	2021-06-14
68.191	2021-06-14
68.2	2021-06-14
68.2	2021-06-14
68.21	2021-06-14
68.219	2021-06-14
68.219	2021-06-14
68.296	2021-06-14
68.306	2021-06-14
68.306	2021-06-14
68.316	2021-06-14
68.326	2021-06-14
68.326	2021-06-14
68.337	2021-06-14
68.198	2021-06-14
68.198	2021-06-14
68.06	2021-06-14
67.793	2021-06-14
67.793	2021-06-14
67.655	2021-06-14
67.516	2021-06-14
67.516	2021-06-14
67.445	2021-06-14
67.306	2021-06-14
67.306	2021-06-14
67.168	2021-06-14
67.03	2021-06-14
67.03	2021-06-14
66.891	2021-06-14
66.753	2021-06-14
66.753	2021-06-14
66.615	2021-06-14
66.477	2021-06-14
66.477	2021-06-14
66.338	2021-06-14
66.2	2021-06-14
66.2	2021-06-14
66.242	2021-06-14
66.218	2021-06-14
66.218	2021-06-14
66.193	2021-06-14
66.169	2021-06-14
66.169	2021-06-14
66.145	2021-06-14
66.121	2021-06-14
66.121	2021-06-14
65.966	2021-06-14
65.942	2021-06-14
65.942	2021-06-14
65.918	2021-06-14
65.894	2021-06-14
65.894	2021-06-14
65.936	2021-06-14
65.912	2021-06-14
65.912	2021-06-14
65.888	2021-06-14
65.864	2021-06-14
65.864	2021-06-14
65.84	2021-06-14
65.816	2021-06-14
65.816	2021-06-14
65.792	2021-06-14
65.769	2021-06-14
65.769	2021-06-14
65.745	2021-06-14
65.721	2021-06-14
65.721	2021-06-14
65.763	2021-06-14
65.74	2021-06-14
65.74	2021-06-14
65.716	2021-06-14
65.561	2021-06-14
65.561	2021-06-14
65.538	2021-06-14
65.514	2021-06-14
65.514	2021-06-14
65.491	2021-06-14
65.468	2021-06-14
65.468	2021-06-14
65.445	2021-06-14
65.486	2021-06-14
65.486	2021-06-14
65.463	2021-06-14
65.462	2021-06-14
65.462	2021-06-14
65.461	2021-06-14
65.461	2021-06-14
65.461	2021-06-14
65.461	2021-06-14
65.461	2021-06-14
65.461	2021-06-14
65.462	2021-06-14
65.463	2021-06-14
65.463	2021-06-14
65.529	2021-06-14
65.396	2021-06-14
65.396	2021-06-14
65.398	2021-06-14
65.4	2021-06-14
65.4	2021-06-14
65.403	2021-06-14
65.406	2021-06-14
65.406	2021-06-14
65.417	2021-06-14
65.428	2021-06-14
65.428	2021-06-14
65.502	2021-06-14
65.513	2021-06-14
65.513	2021-06-14
65.525	2021-06-14
65.536	2021-06-14
65.536	2021-06-14
65.548	2021-06-14
65.56	2021-06-14
65.56	2021-06-14
65.571	2021-06-14
65.583	2021-06-14
65.583	2021-06-14
65.595	2021-06-14
65.67	2021-06-14
65.67	2021-06-14
65.544	2021-06-14
65.556	2021-06-14
65.556	2021-06-14
65.568	2021-06-14
65.581	2021-06-14
65.581	2021-06-14
65.593	2021-06-14
65.605	2021-06-14
65.605	2021-06-14
65.618	2021-06-14
65.692	2021-06-14
65.692	2021-06-14
65.705	2021-06-14
65.718	2021-06-14
65.718	2021-06-14
65.731	2021-06-14
65.744	2021-06-14
65.744	2021-06-14
65.757	2021-06-14
65.717	2021-06-14
65.717	2021-06-14
65.677	2021-06-14
65.638	2021-06-14
65.638	2021-06-14
65.52	2021-06-14
65.48	2021-06-14
65.48	2021-06-14
65.441	2021-06-14
65.401	2021-06-14
65.401	2021-06-14
65.362	2021-06-14
65.323	2021-06-14
65.323	2021-06-14
65.284	2021-06-14
65.245	2021-06-14
65.245	2021-06-14
65.207	2021-06-14
65.229	2021-06-14
65.229	2021-06-14
65.19	2021-06-14
65.152	2021-06-14
65.152	2021-06-14
65.114	2021-06-14
65.076	2021-06-14
65.076	2021-06-14
65.038	2021-06-14
65	2021-06-14
65	2021-06-14
64.821	2021-06-14
64.843	2021-06-14
64.843	2021-06-14
64.905	2021-06-14
64.968	2021-06-14
64.968	2021-06-14
65.031	2021-06-14
65.094	2021-06-14
65.094	2021-06-14
65.157	2021-06-14
65.22	2021-06-14
65.22	2021-06-14
65.283	2021-06-14
65.406	2021-06-14
65.406	2021-06-14
65.469	2021-06-14
65.533	2021-06-14
65.533	2021-06-14
65.597	2021-06-14
65.661	2021-06-14
65.661	2021-06-14
65.725	2021-06-14
65.79	2021-06-14
65.79	2021-06-14
65.854	2021-06-14
65.832	2021-06-14
65.832	2021-06-14
65.897	2021-06-14
66.001	2021-06-14
66.001	2021-06-14
66.105	2021-06-14
66.21	2021-06-14
66.21	2021-06-14
66.315	2021-06-14
66.42	2021-06-14
66.42	2021-06-14
66.525	2021-06-14
66.687	2021-06-14
66.687	2021-06-14
66.792	2021-06-14
66.897	2021-06-14
66.897	2021-06-14
67.003	2021-06-14
67.108	2021-06-14
67.108	2021-06-14
67.214	2021-06-14
67.173	2021-06-14
67.173	2021-06-14
67.279	2021-06-14
67.441	2021-06-14
67.441	2021-06-14
67.547	2021-06-14
67.653	2021-06-14
67.653	2021-06-14
67.634	2021-06-14
67.615	2021-06-14
67.615	2021-06-14
67.597	2021-06-14
67.578	2021-06-14
67.578	2021-06-14
67.617	2021-06-14
67.598	2021-06-14
67.598	2021-06-14
67.58	2021-06-14
67.563	2021-06-14
67.563	2021-06-14
67.545	2021-06-14
67.379	2021-06-14
67.379	2021-06-14
67.362	2021-06-14
67.4	2021-06-14
67.4	2021-06-14
67.383	2021-06-14
67.366	2021-06-14
67.366	2021-06-14
67.349	2021-06-14
67.332	2021-06-14
67.332	2021-06-14
67.315	2021-06-14
67.299	2021-06-14
67.299	2021-06-14
67.282	2021-06-14
67.321	2021-06-14
67.321	2021-06-14
67.373	2021-06-14
67.425	2021-06-14
67.425	2021-06-14
67.477	2021-06-14
67.53	2021-06-14
67.53	2021-06-14
67.432	2021-06-14
67.485	2021-06-14
67.485	2021-06-14
67.592	2021-06-14
67.645	2021-06-14
67.645	2021-06-14
67.699	2021-06-14
67.752	2021-06-14
67.752	2021-06-14
67.806	2021-06-14
67.86	2021-06-14
67.86	2021-06-14
67.915	2021-06-14
67.969	2021-06-14
67.969	2021-06-14
68.077	2021-06-14
70.437	2021-06-14
70.437	2021-06-14
72.816	2021-06-14
75.211	2021-06-14
75.211	2021-06-14
68.512	2021-06-14
68.511	2021-06-14
68.511	2021-06-14
68.511	2021-06-14
68.563	2021-06-14
68.563	2021-06-14
68.563	2021-06-14
68.562	2021-06-14
68.562	2021-06-14
68.562	2021-06-14
68.562	2021-06-14
68.562	2021-06-14
68.561	2021-06-14
68.561	2021-06-14
68.561	2021-06-14
68.614	2021-06-14
68.614	2021-06-14
68.614	2021-06-14
68.614	2021-06-14
68.614	2021-06-14
68.614	2021-06-14
68.461	2021-06-14
68.461	2021-06-14
68.461	2021-06-14
68.461	2021-06-14
68.514	2021-06-14
68.514	2021-06-14
68.514	2021-06-14
68.515	2021-06-14
68.515	2021-06-14
68.515	2021-06-14
68.516	2021-06-14
68.516	2021-06-14
68.517	2021-06-14
68.518	2021-06-14
68.518	2021-06-14
68.57	2021-06-14
68.571	2021-06-14
68.571	2021-06-14
68.572	2021-06-14
68.419	2021-06-14
68.419	2021-06-14
68.32	2021-06-14
68.221	2021-06-14
68.221	2021-06-14
68.123	2021-06-14
68.075	2021-06-14
68.075	2021-06-14
67.977	2021-06-14
67.879	2021-06-14
67.879	2021-06-14
67.781	2021-06-14
67.683	2021-06-14
67.683	2021-06-14
67.585	2021-06-14
67.538	2021-06-14
67.538	2021-06-14
67.44	2021-06-14
67.343	2021-06-14
67.343	2021-06-14
67.246	2021-06-14
66.993	2021-06-14
66.993	2021-06-14
66.895	2021-06-14
66.798	2021-06-14
66.798	2021-06-14
66.752	2021-06-14
66.839	2021-06-14
66.839	2021-06-14
66.927	2021-06-14
67.015	2021-06-14
67.015	2021-06-14
67.103	2021-06-14
67.192	2021-06-14
67.192	2021-06-14
67.28	2021-06-14
67.418	2021-06-14
67.418	2021-06-14
67.507	2021-06-14
67.596	2021-06-14
67.596	2021-06-14
67.527	2021-06-14
67.616	2021-06-14
67.616	2021-06-14
67.706	2021-06-14
67.844	2021-06-14
67.844	2021-06-14
67.933	2021-06-14
68.023	2021-06-14
68.023	2021-06-14
68.113	2021-06-14
68.454	2021-06-14
68.454	2021-06-14
68.796	2021-06-14
69.139	2021-06-14
69.139	2021-06-14
69.53	2021-06-14
69.873	2021-06-14
69.873	2021-06-14
70.218	2021-06-14
70.402	2021-06-14
70.402	2021-06-14
70.254	2021-06-14
70.106	2021-06-14
70.106	2021-06-14
69.958	2021-06-14
69.856	2021-06-14
69.856	2021-06-14
69.708	2021-06-14
69.561	2021-06-14
69.561	2021-06-14
69.413	2021-06-14
69.265	2021-06-14
69.265	2021-06-14
69.118	2021-06-14
69.017	2021-06-14
69.017	2021-06-14
68.869	2021-06-14
68.722	2021-06-14
68.722	2021-06-14
68.51	2021-06-14
68.461	2021-06-14
68.461	2021-06-14
68.412	2021-06-14
68.365	2021-06-14
68.365	2021-06-14
68.363	2021-06-14
68.317	2021-06-14
68.317	2021-06-14
68.273	2021-06-14
68.229	2021-06-14
68.229	2021-06-14
68.187	2021-06-14
69.086	2021-06-14
69.086	2021-06-14
69.956	2021-06-14
70.842	2021-06-14
70.842	2021-06-14
71.741	2021-06-14
72.655	2021-06-14
72.655	2021-06-14
73.41	2021-06-14
74.348	2021-06-14
74.348	2021-06-14
77.417	2021-06-14
70.878	2021-06-14
70.878	2021-06-14
69.836	2021-06-14
68.815	2021-06-14
68.815	2021-06-14
68.908	2021-06-14
69.026	2021-06-14
69.026	2021-06-14
68.747	2021-06-14
68.43	2021-06-14
68.43	2021-06-14
68.119	2021-06-14
68.338	2021-06-14
68.338	2021-06-14
68.558	2021-06-14
68.611	2021-06-14
68.611	2021-06-14
68.872	2021-06-14
69.092	2021-06-14
69.092	2021-06-14
69.312	2021-06-14
69.532	2021-06-14
69.532	2021-06-14
69.753	2021-06-14
69.974	2021-06-14
69.974	2021-06-14
69.197	2021-06-14
68.473	2021-06-14
68.473	2021-06-14
68.735	2021-06-14
68.998	2021-06-14
68.998	2021-06-14
69.264	2021-06-14
69.366	2021-06-14
69.366	2021-06-14
69.635	2021-06-14
69.471	2021-06-14
69.471	2021-06-14
69.348	2021-06-14
69.187	2021-06-14
69.187	2021-06-14
69.027	2021-06-14
68.868	2021-06-14
68.868	2021-06-14
68.711	2021-06-14
68.88	2021-06-14
68.88	2021-06-14
69.092	2021-06-14
69.263	2021-06-14
69.263	2021-06-14
69.435	2021-06-14
69.608	2021-06-14
69.608	2021-06-14
69.615	2021-06-14
69.79	2021-06-14
69.79	2021-06-14
69.646	2021-06-14
69.461	2021-06-14
69.461	2021-06-14
69.277	2021-06-14
69.092	2021-06-14
69.092	2021-06-14
68.907	2021-06-14
68.723	2021-06-14
68.723	2021-06-14
68.579	2021-06-14
68.394	2021-06-14
68.394	2021-06-14
68.209	2021-06-14
68.024	2021-06-14
68.024	2021-06-14
67.84	2021-06-14
67.488	2021-06-14
67.488	2021-06-14
67.563	2021-06-14
67.684	2021-06-14
67.684	2021-06-14
67.773	2021-06-14
67.675	2021-06-14
67.675	2021-06-14
67.58	2021-06-14
67.488	2021-06-14
67.488	2021-06-14
67.435	2021-06-14
67.349	2021-06-14
67.349	2021-06-14
67.285	2021-06-14
67.223	2021-06-14
67.223	2021-06-14
66.989	2021-06-14
66.929	2021-06-14
66.929	2021-06-14
66.904	2021-06-14
66.846	2021-06-14
66.846	2021-06-14
66.789	2021-06-14
66.734	2021-06-14
66.734	2021-06-14
66.68	2021-06-14
66.627	2021-06-14
66.627	2021-06-14
66.674	2021-06-14
66.69	2021-06-14
66.69	2021-06-14
66.706	2021-06-14
66.722	2021-06-14
66.722	2021-06-14
66.738	2021-06-14
66.58	2021-06-14
66.58	2021-06-14
66.596	2021-06-14
66.644	2021-06-14
66.644	2021-06-14
66.66	2021-06-14
66.677	2021-06-14
66.677	2021-06-14
66.694	2021-06-14
66.711	2021-06-14
66.711	2021-06-14
66.728	2021-06-14
66.776	2021-06-14
66.776	2021-06-14
66.794	2021-06-14
66.811	2021-06-14
66.811	2021-06-14
66.829	2021-06-14
66.847	2021-06-14
66.847	2021-06-14
66.719	2021-06-14
66.737	2021-06-14
66.737	2021-06-14
66.755	2021-06-14
66.773	2021-06-14
66.773	2021-06-14
66.792	2021-06-14
66.811	2021-06-14
66.811	2021-06-14
66.858	2021-06-14
66.877	2021-06-14
66.877	2021-06-14
66.896	2021-06-14
66.93	2021-06-14
66.93	2021-06-14
66.964	2021-06-14
66.998	2021-06-14
66.998	2021-06-14
66.884	2021-06-14
66.918	2021-06-14
66.918	2021-06-14
66.953	2021-06-14
66.987	2021-06-14
66.987	2021-06-14
67.021	2021-06-14
67.056	2021-06-14
67.056	2021-06-14
67.118	2021-06-14
67.153	2021-06-14
67.153	2021-06-14
67.187	2021-06-14
67.222	2021-06-14
67.222	2021-06-14
67.257	2021-06-14
67.142	2021-06-14
67.142	2021-06-14
67.177	2021-06-14
67.212	2021-06-14
67.212	2021-06-14
67.247	2021-06-14
67.282	2021-06-14
67.282	2021-06-14
67.317	2021-06-14
67.352	2021-06-14
67.352	2021-06-14
67.415	2021-06-14
67.45	2021-06-14
67.45	2021-06-14
67.486	2021-06-14
67.224	2021-06-14
67.224	2021-06-14
66.966	2021-06-14
66.533	2021-06-14
66.533	2021-06-14
66.305	2021-06-14
66.325	2021-06-14
66.325	2021-06-14
66.345	2021-06-14
66.367	2021-06-14
66.367	2021-06-14
66.389	2021-06-14
66.435	2021-06-14
66.435	2021-06-14
66.458	2021-06-14
66.482	2021-06-14
66.482	2021-06-14
66.506	2021-06-14
66.531	2021-06-14
66.531	2021-06-14
66.377	2021-06-14
66.525	2021-06-14
66.525	2021-06-14
66.651	2021-06-14
66.777	2021-06-14
66.777	2021-06-14
66.904	2021-06-14
67.03	2021-06-14
67.03	2021-06-14
67.156	2021-06-14
67.305	2021-06-14
67.305	2021-06-14
67.431	2021-06-14
67.557	2021-06-14
67.557	2021-06-14
67.683	2021-06-14
67.629	2021-06-14
67.629	2021-06-14
67.755	2021-06-14
67.904	2021-06-14
67.904	2021-06-14
68.03	2021-06-14
68.156	2021-06-14
68.156	2021-06-14
68.282	2021-06-14
68.409	2021-06-14
68.409	2021-06-14
68.436	2021-06-14
68.441	2021-06-14
68.441	2021-06-14
68.446	2021-06-14
68.452	2021-06-14
68.452	2021-06-14
68.278	2021-06-14
68.306	2021-06-14
68.306	2021-06-14
68.313	2021-06-14
68.344	2021-06-14
68.344	2021-06-14
68.312	2021-06-14
68.18	2021-06-14
68.18	2021-06-14
68.148	2021-06-14
68.116	2021-06-14
68.116	2021-06-14
68.083	2021-06-14
68.052	2021-06-14
68.052	2021-06-14
68.02	2021-06-14
67.988	2021-06-14
67.988	2021-06-14
67.956	2021-06-14
68.002	2021-06-14
68.002	2021-06-14
67.97	2021-06-14
67.938	2021-06-14
67.938	2021-06-14
67.96	2021-06-14
67.981	2021-06-14
67.981	2021-06-14
68.003	2021-06-14
68.025	2021-06-14
68.025	2021-06-14
68.046	2021-06-14
68.068	2021-06-14
68.068	2021-06-14
68.09	2021-06-14
68.112	2021-06-14
68.112	2021-06-14
68.135	2021-06-14
68.157	2021-06-14
68.157	2021-06-14
68.179	2021-06-14
68.202	2021-06-14
68.202	2021-06-14
68.301	2021-06-14
68.324	2021-06-14
68.324	2021-06-14
68.346	2021-06-14
68.369	2021-06-14
68.369	2021-06-14
68.392	2021-06-14
68.415	2021-06-14
68.415	2021-06-14
68.438	2021-06-14
68.357	2021-06-14
68.357	2021-06-14
68.38	2021-06-14
68.403	2021-06-14
68.403	2021-06-14
68.426	2021-06-14
68.45	2021-06-14
68.45	2021-06-14
68.473	2021-06-14
68.497	2021-06-14
68.497	2021-06-14
68.599	2021-06-14
68.626	2021-06-14
68.626	2021-06-14
68.652	2021-06-14
68.679	2021-06-14
68.679	2021-06-14
68.706	2021-06-14
68.733	2021-06-14
68.733	2021-06-14
68.76	2021-06-14
68.788	2021-06-14
68.788	2021-06-14
68.815	2021-06-14
68.843	2021-06-14
68.843	2021-06-14
68.871	2021-06-14
68.899	2021-06-14
68.899	2021-06-14
68.927	2021-06-14
69.031	2021-06-14
69.031	2021-06-14
69.059	2021-06-14
69.088	2021-06-14
69.088	2021-06-14
69.117	2021-06-14
69.146	2021-06-14
69.146	2021-06-14
69.175	2021-06-14
69.205	2021-06-14
69.205	2021-06-14
69.124	2021-06-14
69.153	2021-06-14
69.153	2021-06-14
69.125	2021-06-14
69.097	2021-06-14
69.097	2021-06-14
69.069	2021-06-14
69.041	2021-06-14
69.041	2021-06-14
69.013	2021-06-14
69.059	2021-06-14
69.059	2021-06-14
69.032	2021-06-14
69.004	2021-06-14
69.004	2021-06-14
68.977	2021-06-14
68.949	2021-06-14
68.949	2021-06-14
68.922	2021-06-14
68.895	2021-06-14
68.895	2021-06-14
68.868	2021-06-14
68.841	2021-06-14
68.841	2021-06-14
68.815	2021-06-14
68.788	2021-06-14
68.788	2021-06-14
68.762	2021-06-14
68.735	2021-06-14
68.735	2021-06-14
68.782	2021-06-14
68.756	2021-06-14
68.756	2021-06-14
68.73	2021-06-14
68.704	2021-06-14
68.704	2021-06-14
68.612	2021-06-14
68.405	2021-06-14
68.405	2021-06-14
68.312	2021-06-14
68.22	2021-06-14
68.22	2021-06-14
68.129	2021-06-14
68.037	2021-06-14
68.037	2021-06-14
67.945	2021-06-14
67.854	2021-06-14
67.854	2021-06-14
67.836	2021-06-14
67.745	2021-06-14
67.745	2021-06-14
67.654	2021-06-14
67.564	2021-06-14
67.564	2021-06-14
67.474	2021-06-14
67.488	2021-06-14
67.488	2021-06-14
67.503	2021-06-14
67.517	2021-06-14
67.517	2021-06-14
67.532	2021-06-14
67.547	2021-06-14
67.547	2021-06-14
67.561	2021-06-14
67.648	2021-06-14
67.648	2021-06-14
67.663	2021-06-14
67.678	2021-06-14
67.678	2021-06-14
67.693	2021-06-14
67.708	2021-06-14
67.708	2021-06-14
67.723	2021-06-14
67.738	2021-06-14
67.738	2021-06-14
67.634	2021-06-14
67.649	2021-06-14
67.649	2021-06-14
67.665	2021-06-14
67.751	2021-06-14
67.751	2021-06-14
67.766	2021-06-14
67.782	2021-06-14
67.782	2021-06-14
67.797	2021-06-14
67.813	2021-06-14
67.813	2021-06-14
67.829	2021-06-14
67.844	2021-06-14
67.844	2021-06-14
67.86	2021-06-14
67.876	2021-06-14
67.876	2021-06-14
67.892	2021-06-14
67.908	2021-06-14
67.908	2021-06-14
67.994	2021-06-14
68.01	2021-06-14
68.01	2021-06-14
68.027	2021-06-14
68.043	2021-06-14
68.043	2021-06-14
68.045	2021-06-14
68.047	2021-06-14
68.047	2021-06-14
68.049	2021-06-14
67.93	2021-06-14
67.93	2021-06-14
67.933	2021-06-14
68.005	2021-06-14
68.005	2021-06-14
68.008	2021-06-14
68.011	2021-06-14
68.011	2021-06-14
68.014	2021-06-14
68.017	2021-06-14
68.017	2021-06-14
68.021	2021-06-14
68.024	2021-06-14
68.024	2021-06-14
68.028	2021-06-14
68.032	2021-06-14
68.032	2021-06-14
68.036	2021-06-14
68.04	2021-06-14
68.04	2021-06-14
68.113	2021-06-14
68.117	2021-06-14
68.117	2021-06-14
68.122	2021-06-14
68.127	2021-06-14
68.127	2021-06-14
68.131	2021-06-14
68.136	2021-06-14
68.136	2021-06-14
68.144	2021-06-14
68.152	2021-06-14
68.152	2021-06-14
68.161	2021-06-14
68.043	2021-06-14
68.043	2021-06-14
68.052	2021-06-14
68.128	2021-06-14
68.128	2021-06-14
68.137	2021-06-14
68.145	2021-06-14
68.145	2021-06-14
68.154	2021-06-14
68.163	2021-06-14
68.163	2021-06-14
68.172	2021-06-14
68.181	2021-06-14
68.181	2021-06-14
68.191	2021-06-14
68.2	2021-06-14
68.2	2021-06-14
68.21	2021-06-14
68.219	2021-06-14
68.219	2021-06-14
68.296	2021-06-14
68.306	2021-06-14
68.306	2021-06-14
68.316	2021-06-14
68.326	2021-06-14
68.326	2021-06-14
68.337	2021-06-14
68.198	2021-06-14
68.198	2021-06-14
68.06	2021-06-14
67.793	2021-06-14
67.793	2021-06-14
67.655	2021-06-14
67.516	2021-06-14
67.516	2021-06-14
67.445	2021-06-14
67.306	2021-06-14
67.306	2021-06-14
67.168	2021-06-14
67.03	2021-06-14
67.03	2021-06-14
66.891	2021-06-14
66.753	2021-06-14
66.753	2021-06-14
66.615	2021-06-14
66.477	2021-06-14
66.477	2021-06-14
66.338	2021-06-14
66.2	2021-06-14
66.2	2021-06-14
66.242	2021-06-14
66.218	2021-06-14
66.218	2021-06-14
66.193	2021-06-14
66.169	2021-06-14
66.169	2021-06-14
66.145	2021-06-14
66.121	2021-06-14
66.121	2021-06-14
65.966	2021-06-14
65.942	2021-06-14
65.942	2021-06-14
65.918	2021-06-14
65.894	2021-06-14
65.894	2021-06-14
65.936	2021-06-14
65.912	2021-06-14
65.912	2021-06-14
65.888	2021-06-14
65.864	2021-06-14
65.864	2021-06-14
65.84	2021-06-14
65.816	2021-06-14
65.816	2021-06-14
65.792	2021-06-14
65.769	2021-06-14
65.769	2021-06-14
65.745	2021-06-14
65.721	2021-06-14
65.721	2021-06-14
65.763	2021-06-14
65.74	2021-06-14
65.74	2021-06-14
65.716	2021-06-14
65.561	2021-06-14
65.561	2021-06-14
65.538	2021-06-14
65.514	2021-06-14
65.514	2021-06-14
65.491	2021-06-14
65.468	2021-06-14
65.468	2021-06-14
65.445	2021-06-14
65.486	2021-06-14
65.486	2021-06-14
65.463	2021-06-14
65.462	2021-06-14
65.462	2021-06-14
65.461	2021-06-14
65.461	2021-06-14
65.461	2021-06-14
65.461	2021-06-14
65.461	2021-06-14
65.461	2021-06-14
65.462	2021-06-14
65.463	2021-06-14
65.463	2021-06-14
65.529	2021-06-14
65.396	2021-06-14
65.396	2021-06-14
65.398	2021-06-14
65.4	2021-06-14
65.4	2021-06-14
65.403	2021-06-14
65.406	2021-06-14
65.406	2021-06-14
65.417	2021-06-14
65.428	2021-06-14
65.428	2021-06-14
65.502	2021-06-14
65.513	2021-06-14
65.513	2021-06-14
65.525	2021-06-14
65.536	2021-06-14
65.536	2021-06-14
65.548	2021-06-14
65.56	2021-06-14
65.56	2021-06-14
65.571	2021-06-14
65.583	2021-06-14
65.583	2021-06-14
65.595	2021-06-14
65.67	2021-06-14
65.67	2021-06-14
65.544	2021-06-14
65.556	2021-06-14
65.556	2021-06-14
65.568	2021-06-14
65.581	2021-06-14
65.581	2021-06-14
65.593	2021-06-14
65.605	2021-06-14
65.605	2021-06-14
65.618	2021-06-14
65.692	2021-06-14
65.692	2021-06-14
65.705	2021-06-14
65.718	2021-06-14
65.718	2021-06-14
65.731	2021-06-14
65.744	2021-06-14
65.744	2021-06-14
65.757	2021-06-14
65.717	2021-06-14
65.717	2021-06-14
65.677	2021-06-14
65.638	2021-06-14
65.638	2021-06-14
65.52	2021-06-14
65.48	2021-06-14
65.48	2021-06-14
65.441	2021-06-14
65.401	2021-06-14
65.401	2021-06-14
65.362	2021-06-14
65.323	2021-06-14
65.323	2021-06-14
65.284	2021-06-14
65.245	2021-06-14
65.245	2021-06-14
65.207	2021-06-14
65.229	2021-06-14
65.229	2021-06-14
65.19	2021-06-14
65.152	2021-06-14
65.152	2021-06-14
65.114	2021-06-14
65.076	2021-06-14
65.076	2021-06-14
65.038	2021-06-14
65	2021-06-14
65	2021-06-14
64.821	2021-06-14
64.843	2021-06-14
64.843	2021-06-14
64.905	2021-06-14
64.968	2021-06-14
64.968	2021-06-14
65.031	2021-06-14
65.094	2021-06-14
65.094	2021-06-14
65.157	2021-06-14
65.22	2021-06-14
65.22	2021-06-14
65.283	2021-06-14
65.406	2021-06-14
65.406	2021-06-14
65.469	2021-06-14
65.533	2021-06-14
65.533	2021-06-14
65.597	2021-06-14
65.661	2021-06-14
65.661	2021-06-14
65.725	2021-06-14
65.79	2021-06-14
65.79	2021-06-14
65.854	2021-06-14
65.832	2021-06-14
65.832	2021-06-14
65.897	2021-06-14
66.001	2021-06-14
66.001	2021-06-14
66.105	2021-06-14
66.21	2021-06-14
66.21	2021-06-14
66.315	2021-06-14
66.42	2021-06-14
66.42	2021-06-14
66.525	2021-06-14
66.687	2021-06-14
66.687	2021-06-14
66.792	2021-06-14
66.897	2021-06-14
66.897	2021-06-14
67.003	2021-06-14
67.108	2021-06-14
67.108	2021-06-14
67.214	2021-06-14
67.173	2021-06-14
67.173	2021-06-14
67.279	2021-06-14
67.441	2021-06-14
67.441	2021-06-14
67.547	2021-06-14
67.653	2021-06-14
67.653	2021-06-14
67.634	2021-06-14
67.615	2021-06-14
67.615	2021-06-14
67.597	2021-06-14
67.578	2021-06-14
67.578	2021-06-14
67.617	2021-06-14
67.598	2021-06-14
67.598	2021-06-14
67.58	2021-06-14
67.563	2021-06-14
67.563	2021-06-14
67.545	2021-06-14
67.379	2021-06-14
67.379	2021-06-14
67.362	2021-06-14
67.4	2021-06-14
67.4	2021-06-14
67.383	2021-06-14
67.366	2021-06-14
67.366	2021-06-14
67.349	2021-06-14
67.332	2021-06-14
67.332	2021-06-14
67.315	2021-06-14
67.299	2021-06-14
67.299	2021-06-14
67.282	2021-06-14
67.321	2021-06-14
67.321	2021-06-14
67.373	2021-06-14
67.425	2021-06-14
67.425	2021-06-14
67.477	2021-06-14
67.53	2021-06-14
67.53	2021-06-14
67.432	2021-06-14
67.485	2021-06-14
67.485	2021-06-14
67.592	2021-06-14
67.645	2021-06-14
67.645	2021-06-14
67.699	2021-06-14
67.752	2021-06-14
67.752	2021-06-14
67.806	2021-06-14
67.86	2021-06-14
67.86	2021-06-14
67.915	2021-06-14
67.969	2021-06-14
67.969	2021-06-14
68.077	2021-06-14
70.437	2021-06-14
70.437	2021-06-14
72.816	2021-06-14
75.211	2021-06-14
75.211	2021-06-14
68.512	2021-06-14
68.511	2021-06-14
68.511	2021-06-14
68.511	2021-06-14
68.563	2021-06-14
68.563	2021-06-14
68.563	2021-06-14
68.562	2021-06-14
68.562	2021-06-14
68.562	2021-06-14
68.562	2021-06-14
68.562	2021-06-14
68.561	2021-06-14
68.561	2021-06-14
68.561	2021-06-14
68.614	2021-06-14
68.614	2021-06-14
68.614	2021-06-14
68.614	2021-06-14
68.614	2021-06-14
68.614	2021-06-14
68.461	2021-06-14
68.461	2021-06-14
68.461	2021-06-14
68.461	2021-06-14
68.514	2021-06-14
68.514	2021-06-14
68.514	2021-06-14
68.515	2021-06-14
68.515	2021-06-14
68.515	2021-06-14
68.516	2021-06-14
68.516	2021-06-14
68.517	2021-06-14
68.518	2021-06-14
68.518	2021-06-14
68.57	2021-06-14
68.571	2021-06-14
68.571	2021-06-14
68.572	2021-06-14
68.419	2021-06-14
68.419	2021-06-14
68.32	2021-06-14
68.221	2021-06-14
68.221	2021-06-14
68.123	2021-06-14
68.075	2021-06-14
68.075	2021-06-14
67.977	2021-06-14
67.879	2021-06-14
67.879	2021-06-14
67.781	2021-06-14
67.683	2021-06-14
67.683	2021-06-14
67.585	2021-06-14
67.538	2021-06-14
67.538	2021-06-14
67.44	2021-06-14
67.343	2021-06-14
67.343	2021-06-14
67.246	2021-06-14
66.993	2021-06-14
66.993	2021-06-14
66.895	2021-06-14
66.798	2021-06-14
66.798	2021-06-14
66.752	2021-06-14
66.839	2021-06-14
66.839	2021-06-14
66.927	2021-06-14
67.015	2021-06-14
67.015	2021-06-14
67.103	2021-06-14
67.192	2021-06-14
67.192	2021-06-14
67.28	2021-06-14
67.418	2021-06-14
67.418	2021-06-14
67.507	2021-06-14
67.596	2021-06-14
67.596	2021-06-14
67.527	2021-06-14
67.616	2021-06-14
67.616	2021-06-14
67.706	2021-06-14
67.844	2021-06-14
67.844	2021-06-14
67.933	2021-06-14
68.023	2021-06-14
68.023	2021-06-14
68.113	2021-06-14
68.454	2021-06-14
68.454	2021-06-14
68.796	2021-06-14
69.139	2021-06-14
69.139	2021-06-14
69.53	2021-06-14
69.873	2021-06-14
69.873	2021-06-14
70.218	2021-06-14
70.402	2021-06-14
70.402	2021-06-14
70.254	2021-06-14
70.106	2021-06-14
70.106	2021-06-14
69.958	2021-06-14
69.856	2021-06-14
69.856	2021-06-14
69.708	2021-06-14
69.561	2021-06-14
69.561	2021-06-14
69.413	2021-06-14
69.265	2021-06-14
69.265	2021-06-14
69.118	2021-06-14
69.017	2021-06-14
69.017	2021-06-14
68.869	2021-06-14
68.722	2021-06-14
68.722	2021-06-14
68.51	2021-06-14
68.461	2021-06-14
68.461	2021-06-14
68.412	2021-06-14
68.365	2021-06-14
68.365	2021-06-14
68.363	2021-06-14
68.317	2021-06-14
68.317	2021-06-14
68.273	2021-06-14
68.229	2021-06-14
68.229	2021-06-14
68.187	2021-06-14
69.086	2021-06-14
69.086	2021-06-14
69.956	2021-06-14
70.842	2021-06-14
70.842	2021-06-14
71.741	2021-06-14
72.655	2021-06-14
72.655	2021-06-14
73.41	2021-06-14
74.348	2021-06-14
74.348	2021-06-14
77.417	2021-06-14
70.878	2021-06-14
70.878	2021-06-14
69.836	2021-06-14
68.815	2021-06-14
68.815	2021-06-14
68.908	2021-06-14
69.026	2021-06-14
69.026	2021-06-14
68.747	2021-06-14
68.43	2021-06-14
68.43	2021-06-14
68.119	2021-06-14
68.338	2021-06-14
68.338	2021-06-14
68.558	2021-06-14
68.611	2021-06-14
68.611	2021-06-14
68.872	2021-06-14
69.092	2021-06-14
69.092	2021-06-14
69.312	2021-06-14
69.532	2021-06-14
69.532	2021-06-14
69.753	2021-06-14
69.974	2021-06-14
69.974	2021-06-14
69.197	2021-06-14
68.473	2021-06-14
68.473	2021-06-14
68.735	2021-06-14
68.998	2021-06-14
68.998	2021-06-14
69.264	2021-06-14
69.366	2021-06-14
69.366	2021-06-14
69.635	2021-06-14
69.471	2021-06-14
69.471	2021-06-14
69.348	2021-06-14
69.187	2021-06-14
69.187	2021-06-14
69.027	2021-06-14
68.868	2021-06-14
68.868	2021-06-14
68.711	2021-06-14
68.88	2021-06-14
68.88	2021-06-14
69.092	2021-06-14
69.263	2021-06-14
69.263	2021-06-14
69.435	2021-06-14
69.608	2021-06-14
69.608	2021-06-14
69.615	2021-06-14
69.79	2021-06-14
69.79	2021-06-14
69.646	2021-06-14
69.461	2021-06-14
69.461	2021-06-14
69.277	2021-06-14
69.092	2021-06-14
69.092	2021-06-14
68.907	2021-06-14
68.723	2021-06-14
68.723	2021-06-14
68.579	2021-06-14
68.394	2021-06-14
68.394	2021-06-14
68.209	2021-06-14
68.024	2021-06-14
68.024	2021-06-14
67.84	2021-06-14
67.488	2021-06-14
67.488	2021-06-14
67.563	2021-06-14
67.684	2021-06-14
67.684	2021-06-14
67.773	2021-06-14
67.675	2021-06-14
67.675	2021-06-14
67.58	2021-06-14
67.488	2021-06-14
67.488	2021-06-14
67.435	2021-06-14
67.349	2021-06-14
67.349	2021-06-14
67.285	2021-06-14
67.223	2021-06-14
67.223	2021-06-14
66.989	2021-06-14
66.929	2021-06-14
66.929	2021-06-14
66.904	2021-06-14
66.846	2021-06-14
66.846	2021-06-14
66.789	2021-06-14
66.734	2021-06-14
66.734	2021-06-14
66.68	2021-06-14
66.627	2021-06-14
66.627	2021-06-14
66.674	2021-06-14
66.69	2021-06-14
66.69	2021-06-14
66.706	2021-06-14
66.722	2021-06-14
66.722	2021-06-14
66.738	2021-06-14
66.58	2021-06-14
66.58	2021-06-14
66.596	2021-06-14
66.644	2021-06-14
66.644	2021-06-14
66.66	2021-06-14
66.677	2021-06-14
66.677	2021-06-14
66.694	2021-06-14
66.711	2021-06-14
66.711	2021-06-14
66.728	2021-06-14
66.776	2021-06-14
66.776	2021-06-14
66.794	2021-06-14
66.811	2021-06-14
66.811	2021-06-14
66.829	2021-06-14
66.847	2021-06-14
66.847	2021-06-14
66.719	2021-06-14
66.737	2021-06-14
66.737	2021-06-14
66.755	2021-06-14
66.773	2021-06-14
66.773	2021-06-14
66.792	2021-06-14
66.811	2021-06-14
66.811	2021-06-14
66.858	2021-06-14
66.877	2021-06-14
66.877	2021-06-14
66.896	2021-06-14
66.93	2021-06-14
66.93	2021-06-14
66.964	2021-06-14
66.998	2021-06-14
66.998	2021-06-14
66.884	2021-06-14
66.918	2021-06-14
66.918	2021-06-14
66.953	2021-06-14
66.987	2021-06-14
66.987	2021-06-14
67.021	2021-06-14
67.056	2021-06-14
67.056	2021-06-14
67.118	2021-06-14
67.153	2021-06-14
67.153	2021-06-14
67.187	2021-06-14
67.222	2021-06-14
67.222	2021-06-14
67.257	2021-06-14
67.142	2021-06-14
67.142	2021-06-14
67.177	2021-06-14
67.212	2021-06-14
67.212	2021-06-14
67.247	2021-06-14
67.282	2021-06-14
67.282	2021-06-14
67.317	2021-06-14
67.352	2021-06-14
67.352	2021-06-14
67.415	2021-06-14
67.45	2021-06-14
67.45	2021-06-14
67.486	2021-06-14
67.224	2021-06-14
67.224	2021-06-14
66.966	2021-06-14
66.533	2021-06-14
66.533	2021-06-14
66.305	2021-06-14
66.325	2021-06-14
66.325	2021-06-14
66.345	2021-06-14
66.367	2021-06-14
66.367	2021-06-14
66.389	2021-06-14
66.435	2021-06-14
66.435	2021-06-14
66.458	2021-06-14
66.482	2021-06-14
66.482	2021-06-14
66.506	2021-06-14
66.531	2021-06-14
66.531	2021-06-14
66.377	2021-06-14
66.525	2021-06-14
66.525	2021-06-14
66.651	2021-06-14
66.777	2021-06-14
66.777	2021-06-14
66.904	2021-06-14
67.03	2021-06-14
67.03	2021-06-14
67.156	2021-06-14
67.305	2021-06-14
67.305	2021-06-14
67.431	2021-06-14
67.557	2021-06-14
67.557	2021-06-14
67.683	2021-06-14
67.629	2021-06-14
67.629	2021-06-14
67.755	2021-06-14
67.904	2021-06-14
67.904	2021-06-14
68.03	2021-06-14
68.156	2021-06-14
68.156	2021-06-14
68.282	2021-06-14
68.409	2021-06-14
68.409	2021-06-14
68.436	2021-06-14
68.441	2021-06-14
68.441	2021-06-14
68.446	2021-06-14
68.452	2021-06-14
68.452	2021-06-14
68.278	2021-06-14
68.306	2021-06-14
68.306	2021-06-14
68.313	2021-06-14
44.2	2021-06-14
44.18	2021-06-14
44.18	2021-06-14
44.161	2021-06-14
44.142	2021-06-14
44.142	2021-06-14
44.122	2021-06-14
44.103	2021-06-14
44.103	2021-06-14
44.083	2021-06-14
44.064	2021-06-14
44.064	2021-06-14
44.045	2021-06-14
44.025	2021-06-14
44.025	2021-06-14
44.006	2021-06-14
43.987	2021-06-14
43.987	2021-06-14
43.968	2021-06-14
43.963	2021-06-14
43.963	2021-06-14
43.959	2021-06-14
43.954	2021-06-14
43.954	2021-06-14
43.95	2021-06-14
43.946	2021-06-14
43.946	2021-06-14
43.941	2021-06-14
43.937	2021-06-14
43.937	2021-06-14
43.933	2021-06-14
43.929	2021-06-14
43.929	2021-06-14
43.925	2021-06-14
43.921	2021-06-14
43.921	2021-06-14
43.917	2021-06-14
43.913	2021-06-14
43.913	2021-06-14
43.909	2021-06-14
43.905	2021-06-14
43.905	2021-06-14
43.901	2021-06-14
43.898	2021-06-14
43.898	2021-06-14
43.894	2021-06-14
43.89	2021-06-14
43.89	2021-06-14
43.887	2021-06-14
43.883	2021-06-14
43.883	2021-06-14
43.88	2021-06-14
43.876	2021-06-14
43.876	2021-06-14
43.873	2021-06-14
43.87	2021-06-14
43.87	2021-06-14
43.866	2021-06-14
43.843	2021-06-14
43.843	2021-06-14
43.82	2021-06-14
43.797	2021-06-14
43.797	2021-06-14
43.774	2021-06-14
43.751	2021-06-14
43.751	2021-06-14
43.729	2021-06-14
43.706	2021-06-14
43.706	2021-06-14
43.683	2021-06-14
43.661	2021-06-14
43.661	2021-06-14
43.639	2021-06-14
43.616	2021-06-14
43.616	2021-06-14
43.594	2021-06-14
43.572	2021-06-14
43.572	2021-06-14
43.55	2021-06-14
43.528	2021-06-14
43.528	2021-06-14
43.506	2021-06-14
43.485	2021-06-14
43.485	2021-06-14
43.463	2021-06-14
43.442	2021-06-14
43.442	2021-06-14
43.42	2021-06-14
43.399	2021-06-14
43.399	2021-06-14
43.378	2021-06-14
43.335	2021-06-14
43.335	2021-06-14
43.293	2021-06-14
43.251	2021-06-14
43.251	2021-06-14
43.209	2021-06-14
43.167	2021-06-14
43.167	2021-06-14
43.125	2021-06-14
43.083	2021-06-14
43.083	2021-06-14
43.041	2021-06-14
42.999	2021-06-14
42.999	2021-06-14
42.957	2021-06-14
42.915	2021-06-14
42.915	2021-06-14
42.873	2021-06-14
42.831	2021-06-14
42.831	2021-06-14
42.789	2021-06-14
42.747	2021-06-14
42.747	2021-06-14
42.705	2021-06-14
42.663	2021-06-14
42.663	2021-06-14
42.621	2021-06-14
42.579	2021-06-14
42.579	2021-06-14
42.537	2021-06-14
42.495	2021-06-14
42.495	2021-06-14
42.453	2021-06-14
42.346	2021-06-14
42.346	2021-06-14
42.239	2021-06-14
42.132	2021-06-14
42.132	2021-06-14
42.025	2021-06-14
41.919	2021-06-14
41.919	2021-06-14
41.812	2021-06-14
41.705	2021-06-14
41.705	2021-06-14
41.598	2021-06-14
41.492	2021-06-14
41.492	2021-06-14
41.385	2021-06-14
41.278	2021-06-14
41.278	2021-06-14
41.172	2021-06-14
41.065	2021-06-14
41.065	2021-06-14
41.063	2021-06-14
41.061	2021-06-14
41.061	2021-06-14
41.059	2021-06-14
41.057	2021-06-14
41.057	2021-06-14
41.055	2021-06-14
41.053	2021-06-14
41.053	2021-06-14
41.051	2021-06-14
41.049	2021-06-14
41.049	2021-06-14
41.047	2021-06-14
41.045	2021-06-14
41.045	2021-06-14
41.043	2021-06-14
41.041	2021-06-14
41.041	2021-06-14
41.039	2021-06-14
41.037	2021-06-14
41.037	2021-06-14
41.036	2021-06-14
41.034	2021-06-14
41.034	2021-06-14
41.032	2021-06-14
41.03	2021-06-14
41.03	2021-06-14
41.028	2021-06-14
41.027	2021-06-14
41.027	2021-06-14
41.025	2021-06-14
41.023	2021-06-14
41.023	2021-06-14
41.021	2021-06-14
41.02	2021-06-14
41.02	2021-06-14
41.018	2021-06-14
41.016	2021-06-14
41.016	2021-06-14
41.015	2021-06-14
41.013	2021-06-14
41.013	2021-06-14
41.011	2021-06-14
41.01	2021-06-14
41.01	2021-06-14
41.008	2021-06-14
40.97	2021-06-14
40.97	2021-06-14
40.931	2021-06-14
40.893	2021-06-14
40.893	2021-06-14
40.854	2021-06-14
40.816	2021-06-14
40.816	2021-06-14
40.777	2021-06-14
[truncated: 38,084 more rows]

## Sheet: Figure 3a
Particle velocity overview.
Author: Guosong Zhang, guosong.zhang@hi.no
Place: NKK, Bergen
The rows are the PV data point calculated every second without overlap.
The columns are the exposure sequence from NO.1-14 to NO.3-16.
Sound velocity: 1496 m/s.
Water density: 1022.454 kg/m3.
The rows are particle velocities at each frequency and the unit is um/s.
3.61	7.37	7.87	7.11	3.30	17.59	3.57	1.97	3.14	16.81	4.93	7.12
3.62	7.51	7.79	7.03	3.49	21.92	3.53	2.12	3.14	16.71	4.65	7.28
3.59	6.39	7.77	6.76	3.30	21.53	3.44	1.97	2.65	16.71	5.06	7.43
3.77	7.83	7.51	7.33	3.69	21.07	3.52	1.98	3.03	17.03	5.14	7.04
3.67	6.82	7.57	6.82	3.25	21.18	3.49	2.03	3.25	16.70	4.62	7.84
3.65	7.85	7.76	7.28	3.79	20.51	3.63	2.09	2.99	16.51	5.25	7.73
3.71	6.94	7.42	6.98	3.43	21.15	3.47	2.04	3.16	17.37	4.38	7.70
3.71	7.98	7.18	6.99	3.61	16.55	3.69	2.01	3.07	16.58	4.98	7.94
3.89	7.24	7.10	7.10	3.62	16.79	3.57	2.07	3.14	17.37	4.51	7.94
3.85	7.76	7.13	6.97	3.65	19.38	3.51	1.94	3.00	16.76	4.55	7.61
3.87	7.20	6.63	6.98	3.85	19.80	3.66	2.01	3.32	16.45	4.88	7.78
3.85	7.67	6.63	7.07	3.68	15.59	3.56	2.06	2.76	17.09	4.30	7.65
4.01	7.74	6.38	7.04	3.94	15.08	3.58	1.99	2.89	16.24	4.85	7.55
3.79	8.06	6.36	6.95	3.68	19.12	3.68	2.09	3.09	16.69	4.28	7.80
3.98	7.47	6.18	7.12	3.95	19.87	3.61	1.94	3.04	15.97	4.59	7.37
3.99	7.87	6.05	6.70	3.67	17.48	3.58	1.59	3.08	16.30	4.48	7.93
4.04	8.04	5.94	7.01	3.99	19.44	3.61	1.22	2.78	16.17	4.22	7.09
4.01	7.81	5.65	6.46	3.96	18.39	3.63	2.06	2.89	16.50	4.46	7.65
4.19	8.35	5.54	6.85	4.02	19.06	3.52	1.80	2.77	16.47	4.20	6.97
4.07	8.06	5.26	6.57	3.98	17.84	3.61	2.07	3.21	16.00	4.28	7.66
4.17	8.23	5.10	7.01	3.94	19.24	3.48	2.35	2.89	16.24	4.11	7.02
4.08	8.35	5.07	6.68	4.17	18.74	3.63	2.09	3.26	16.14	4.25	7.85
4.11	8.03	4.80	6.45	3.88	18.81	3.51	2.33	3.13	16.01	4.34	6.43
4.15	8.41	4.55	6.67	4.03	18.25	3.51	2.38	3.02	16.05	4.00	7.58
4.22	8.50	4.46	6.18	3.83	18.50	3.46	2.09	3.22	15.79	3.97	6.93
4.16	8.63	4.34	6.58	4.07	15.78	3.53	2.16	2.95	15.87	3.79	7.53
4.22	8.59	4.16	6.19	4.21	18.62	3.42	2.02	3.38	16.20	4.02	6.71
4.15	8.45	4.04	6.38	4.17	17.01	3.38	2.29	2.99	15.50	4.00	6.90
4.21	8.98	3.79	6.01	4.25	17.39	0.16	2.31	3.36	15.35	3.73	6.65
4.23	8.65	3.68	6.09	4.34	17.21	1.34	2.38	3.06	15.53	4.06	7.08
4.29	9.16	3.66	5.99	4.06	17.97	2.24	2.41	3.05	15.52	3.66	6.61
4.26	8.86	3.49	6.07	4.35	18.06	2.46	2.38	3.00	15.26	3.72	7.26
4.23	9.11	3.30	6.00	4.15	17.37	3.04	2.59	2.94	14.87	3.61	7.10
4.21	8.91	3.24	5.95	4.49	16.55	2.77	2.32	3.24	15.04	4.10	7.04
4.21	9.07	3.22	6.00	4.27	16.97	3.08	2.31	3.17	14.94	3.46	6.98
4.26	9.09	3.07	5.88	4.48	18.47	3.13	2.71	3.35	14.17	3.62	6.84
4.31	9.55	3.10	5.90	4.43	17.06	2.97	2.42	3.20	14.75	3.99	6.92
4.21	9.42	3.02	5.88	4.58	18.46	3.19	1.96	3.25	14.05	3.52	7.25
4.27	8.92	2.97	5.85	4.62	17.62	2.82	2.51	3.15	14.46	3.88	7.03
4.18	9.88	3.07	5.75	4.68	18.04	3.28	2.56	3.31	14.14	3.34	7.54
4.27	9.84	2.83	5.75	4.71	17.19	2.91	2.54	3.31	14.01	3.99	7.18
4.24	9.33	2.97	5.90	4.74	17.53	3.21	2.54	3.18	14.26	3.12	7.40
4.25	10.36	3.03	5.85	4.82	18.12	3.05	2.65	3.19	13.56	4.31	7.28
4.16	9.58	3.00	5.87	4.70	16.84	3.16	2.66	3.37	14.02	3.36	7.98
4.14	9.65	3.07	5.77	4.92	17.62	3.13	2.50	3.35	13.35	3.87	7.58
4.10	10.31	3.13	5.90	4.96	16.97	3.19	2.87	3.23	14.09	3.47	8.11
4.11	9.77	2.83	5.85	4.98	17.61	3.05	2.29	2.96	13.49	3.84	8.08
4.11	9.94	3.14	5.88	4.81	16.71	3.07	2.64	3.08	13.60	3.62	8.55
4.04	9.85	3.54	5.69	4.91	17.62	3.16	2.68	3.15	13.13	3.49	8.27
4.02	10.22	3.01	5.79	4.91	16.42	3.43	2.47	3.53	13.11	3.81	8.79
3.90	10.16	3.49	5.78	4.81	17.01	3.29	2.89	3.05	13.35	3.91	8.84
3.74	10.14	3.45	5.84	4.81	17.22	3.17	2.53	3.51	13.64	3.69	8.64
3.79	10.51	3.36	5.51	4.92	14.11	3.29	2.62	3.30	12.92	3.82	9.18
3.85	10.23	3.45	5.93	4.88	17.26	3.24	2.48	3.36	13.34	3.56	9.04
3.60	10.10	3.66	5.33	4.92	16.23	3.55	2.70	3.29	13.07	3.85	9.27
3.66	10.77	3.33	5.67	4.90	17.12	3.25	2.54	3.47	13.13	3.79	9.71
3.61	10.24	3.59	5.42	4.74	16.56	3.43	2.34	3.28	13.07	4.04	9.67
3.50	11.28	3.99	5.54	4.84	16.69	3.52	2.77	3.17	13.10	3.75	9.75
3.49	10.05	3.59	5.34	4.59	16.40	3.33	2.32	3.49	13.36	3.86	9.71
3.25	11.18	4.03	5.35	4.72	16.29	3.46	2.70	3.49	12.62	3.74	9.94
3.31	10.47	4.26	5.27	4.55	16.23	3.45	2.45	3.18	13.25	4.05	9.79
2.99	10.63	3.65	5.12	4.54	14.12	3.47	2.58	3.54	13.14	3.74	10.12
3.10	11.16	4.22	4.95	4.61	15.66	3.43	2.46	3.32	13.48	4.08	9.84
2.90	11.28	4.19	4.99	4.45	15.23	3.42	2.37	3.30	12.91	4.25	10.03
2.90	10.65	3.82	4.85	4.37	15.28	3.40	2.67	3.47	13.23	3.75	10.03
2.79	10.86	4.59	4.72	4.43	16.01	3.41	2.28	3.40	13.45	4.28	9.88
2.68	11.51	4.23	4.67	4.22	15.36	3.69	2.55	3.49	13.46	3.71	10.13
2.59	11.44	4.17	4.58	4.49	14.92	3.02	2.37	3.55	13.25	4.45	9.77
2.52	10.81	4.21	4.66	4.09	15.16	3.11	2.42	3.28	13.58	4.54	10.04
2.38	12.21	4.32	4.38	4.53	14.42	3.59	2.45	3.48	13.42	4.31	9.70
2.31	10.81	4.49	4.38	4.17	14.85	3.56	2.32	3.39	13.58	4.79	9.98
2.17	11.50	4.66	4.13	4.28	13.93	3.71	2.32	3.47	13.23	4.06	9.49
2.22	11.79	4.65	4.38	4.29	14.64	3.37	2.29	3.39	13.47	5.03	9.77
2.05	11.90	4.20	3.94	4.28	13.69	3.81	2.18	3.32	13.40	4.37	10.05
2.05	11.44	4.71	4.23	4.42	14.16	3.60	2.47	3.41	13.74	5.12	9.38
2.00	11.92	4.62	3.99	4.17	13.23	3.52	2.06	3.50	13.75	4.58	9.59
1.88	11.30	4.76	4.07	4.63	13.77	3.87	2.43	3.40	13.65	5.04	9.34
1.90	12.06	4.53	3.96	4.31	13.51	3.60	2.16	3.31	13.88	5.47	9.70
1.77	11.98	4.92	3.93	4.70	13.16	3.77	2.24	3.50	13.91	5.35	9.14
1.77	11.56	4.47	3.95	4.51	13.48	3.91	2.27	3.28	13.98	5.35	9.54
1.78	11.92	4.90	3.87	4.76	10.01	3.82	1.98	3.46	14.11	5.80	9.49
1.71	11.55	4.73	3.87	4.64	13.33	3.89	2.23	3.44	14.40	5.59	9.15
1.71	12.00	4.62	3.89	5.03	11.18	4.01	2.20	3.22	14.44	5.90	9.32
1.68	11.94	5.06	3.72	4.77	12.79	4.07	2.20	3.60	14.17	6.43	9.23
1.68	12.13	4.77	3.59	5.10	12.64	4.18	2.16	3.25	15.03	5.98	9.38
1.65	11.20	5.15	3.63	5.13	12.61	4.16	2.21	3.39	14.30	6.28	9.41
1.62	11.96	4.73	3.81	5.06	12.29	4.22	2.34	3.34	14.95	6.70	9.51
1.63	11.62	5.24	3.64	5.35	11.14	4.29	2.09	3.20	14.87	6.46	9.53
1.56	11.41	4.92	3.89	5.38	12.18	4.26	2.31	3.54	14.92	6.81	9.59
1.57	12.05	5.26	3.70	5.56	11.63	4.32	2.20	3.47	15.17	6.79	9.78
1.60	11.58	5.19	3.73	5.78	12.00	4.32	2.35	3.48	15.27	7.22	9.83
1.48	11.60	5.17	3.73	5.59	7.81	4.32	2.09	3.48	15.04	6.91	9.61
1.58	11.33	5.14	3.53	5.99	12.03	4.51	2.43	3.60	15.50	6.88	9.61
1.54	11.76	5.35	3.43	6.13	10.32	4.55	2.30	3.43	14.97	7.96	10.07
1.54	11.42	5.35	3.44	6.08	12.16	4.58	2.36	3.59	15.36	6.26	9.91
1.37	11.85	5.31	3.47	6.27	11.51	4.59	2.27	3.52	15.35	7.92	10.30
1.54	11.06	5.53	3.38	6.40	11.78	4.64	2.53	3.50	15.31	6.33	10.20
1.31	11.38	5.39	3.35	6.33	11.82	4.76	2.24	3.43	15.20	7.73	10.52
1.48	11.08	4.89	3.26	6.46	11.20	4.82	2.51	3.60	15.48	6.59	10.15
1.46	11.44	5.58	3.14	6.65	11.53	4.87	2.32	3.57	14.66	7.34	10.87
1.39	10.95	5.48	3.17	6.65	11.28	5.06	2.55	3.51	15.64	6.75	10.55
1.39	10.95	5.66	3.15	6.66	11.50	4.90	2.40	3.60	14.75	7.22	10.70
1.42	10.81	5.96	3.12	6.55	10.78	4.86	2.54	3.58	15.30	6.82	10.85
1.53	10.61	5.94	3.06	6.53	11.09	4.93	2.53	3.63	14.78	6.98	10.78
1.69	10.96	5.79	3.01	6.65	11.45	5.03	2.64	3.47	15.29	6.86	11.10
1.44	10.75	6.05	3.15	6.58	10.68	5.01	2.58	3.54	14.82	6.30	11.02
1.78	10.53	5.81	2.97	6.54	11.24	5.07	2.57	3.48	14.72	6.46	11.19
1.65	10.43	5.91	2.98	6.43	10.49	5.08	2.64	3.63	14.74	7.21	11.26
1.71	10.43	6.13	2.96	6.61	10.89	5.08	2.75	3.66	14.86	6.11	11.39
1.77	10.32	5.80	3.00	6.62	10.48	5.20	2.62	3.50	14.57	6.75	11.34
1.82	10.06	6.17	3.06	6.62	10.84	4.86	2.82	3.54	14.86	6.42	11.73
2.02	10.40	6.16	2.98	6.50	7.04	5.31	2.74	3.54	14.64	6.67	11.42
1.83	9.92	6.05	3.23	6.45	10.69	4.81	2.78	3.44	14.55	7.15	11.37
2.04	9.82	6.09	3.11	5.05	9.59	5.30	2.72	3.68	14.40	6.20	11.59
2.08	9.97	6.28	3.23	6.48	10.34	5.01	2.74	3.43	14.54	6.93	11.51
2.19	9.70	6.07	3.26	6.29	9.94	5.26	2.62	3.68	14.52	6.19	11.54
2.10	9.66	6.03	3.44	6.56	10.29	5.13	2.93	3.41	14.54	6.37	11.51
2.26	9.43	6.28	3.41	6.40	9.83	5.06	2.76	3.57	14.18	7.18	11.31
2.27	9.27	5.97	3.42	6.35	9.78	5.24	2.93	3.32	14.39	6.94	11.64
2.30	9.11	6.11	3.37	6.48	9.77	4.90	2.73	3.50	14.72	6.52	11.41
2.60	9.10	6.13	3.71	6.49	9.86	5.26	3.08	3.45	14.46	6.93	11.58
2.40	9.08	6.09	3.68	6.48	8.74	4.87	2.67	3.51	14.48	7.10	11.30
2.65	8.60	5.89	3.83	6.55	8.99	5.18	3.09	3.48	14.49	7.63	11.45
2.40	8.74	6.01	3.55	6.36	9.30	4.78	2.98	3.43	14.58	7.31	11.43
2.68	8.56	5.86	3.94	6.45	9.34	5.24	3.08	3.52	14.93	7.41	11.35
2.49	8.46	6.10	3.65	6.46	8.94	4.92	3.06	3.84	14.57	8.65	11.45
2.72	8.40	5.99	4.17	6.34	8.66	5.06	3.08	3.27	14.85	7.77	11.25
2.58	7.69	5.76	3.71	6.31	9.40	4.93	3.13	3.56	14.64	8.68	11.36
2.78	8.39	5.82	4.03	6.36	8.97	4.97	3.28	3.44	15.06	8.44	11.54
2.82	7.46	5.90	3.68	6.46	8.67	4.99	3.10	3.49	14.57	9.20	11.37
2.80	8.04	5.68	4.25	6.19	9.02	4.70	3.21	3.43	14.77	9.14	11.11
2.81	7.46	5.87	4.02	6.49	8.71	5.12	3.05	3.48	15.14	8.77	11.28
2.96	7.49	5.84	3.95	6.14	8.62	4.80	3.20	3.54	14.85	9.98	10.99
2.96	7.32	5.85	3.99	6.37	8.78	5.10	3.08	3.38	15.01	8.91	11.60
2.94	7.00	5.76	3.99	6.05	8.50	4.97	3.26	3.49	15.29	10.02	10.86
3.02	7.22	5.72	3.92	6.37	8.80	5.01	3.03	3.41	15.30	9.55	11.41
2.98	6.91	5.66	4.09	6.13	7.89	5.01	3.24	3.51	14.99	9.16	11.07
3.14	6.81	5.71	3.88	6.10	8.58	4.96	3.19	3.34	15.47	10.07	11.18
3.12	6.87	5.84	3.99	6.34	7.67	5.04	3.03	3.39	15.33	9.56	11.21
3.15	6.15	5.91	3.75	5.99	8.55	4.93	3.23	3.34	15.38	11.17	11.14
3.16	6.66	5.69	4.04	6.28	7.97	4.92	3.03	3.37	15.41	9.68	11.11
3.22	6.22	5.90	3.75	6.11	8.52	5.08	3.21	3.38	15.36	10.34	10.96
3.28	6.41	5.79	4.02	6.00	8.15	4.86	3.07	3.37	15.73	9.94	11.01
3.20	5.71	5.80	3.84	6.05	7.93	4.98	3.20	3.26	15.18	9.78	11.28
3.32	6.11	5.88	3.97	6.08	8.17	4.91	3.06	3.35	15.31	10.53	11.44
3.37	5.74	5.72	3.94	6.01	7.01	5.01	3.03	3.19	15.22	10.18	10.93
3.19	5.78	6.00	3.89	6.04	5.34	4.79	3.12	3.45	15.21	10.73	11.07
3.17	5.81	6.10	4.03	5.95	7.91	4.94	3.11	3.27	15.73	9.66	11.41
3.24	5.15	5.93	4.11	5.88	7.71	4.88	3.11	3.42	15.22	10.43	10.79
3.19	5.78	6.07	3.98	5.81	7.69	4.95	3.04	3.22	15.66	9.73	11.20
3.17	5.07	5.88	4.03	5.79	7.76	4.89	3.12	3.42	15.43	10.94	10.61
3.18	5.61	6.15	4.08	5.80	7.92	4.74	2.97	3.24	15.72	9.10	11.07
3.19	4.78	6.21	4.36	5.67	7.60	5.08	3.12	3.42	15.57	10.33	10.91
2.99	5.48	6.32	4.16	5.87	7.58	4.23	3.09	3.32	15.58	9.40	10.64
3.03	4.87	6.04	4.35	5.85	6.90	5.10	2.95	3.36	15.30	10.08	11.13
2.87	5.04	6.31	4.13	5.89	7.56	4.65	3.00	3.39	15.15	9.72	10.73
3.00	4.64	6.23	4.31	5.65	7.58	5.00	2.90	3.32	15.56	9.18	11.01
2.81	5.02	6.61	4.46	5.76	7.71	4.75	3.01	3.26	15.28	10.24	10.41
2.85	4.64	6.51	4.27	5.58	7.77	4.85	2.82	3.58	15.38	9.32	11.17
2.74	4.58	6.56	4.39	5.50	7.79	4.97	2.99	3.19	15.31	10.57	10.21
2.64	4.43	6.48	4.09	5.52	7.41	4.80	2.94	3.49	15.25	8.01	10.68
2.47	4.58	6.58	4.42	5.46	8.00	4.77	3.00	3.37	14.98	10.53	10.31
2.48	4.38	6.91	4.16	5.42	7.52	4.82	3.04	3.18	15.17	8.84	10.64
2.43	4.34	6.64	4.30	5.63	8.09	4.27	2.98	3.47	15.07	9.71	10.52
2.28	4.27	6.80	4.23	5.25	7.44	4.96	3.03	3.28	15.13	9.08	10.55
2.16	4.20	6.72	3.76	5.49	7.92	4.65	3.06	3.44	15.13	9.98	10.43
2.04	4.22	6.77	4.21	5.36	7.34	4.90	3.07	3.39	14.85	9.26	10.39
1.98	4.02	6.86	3.71	5.40	7.51	4.62	3.08	3.17	14.94	9.83	10.52
1.87	4.08	6.96	4.21	5.38	7.62	4.88	3.11	3.29	14.90	9.55	10.37
1.86	3.89	6.84	3.60	5.18	7.46	4.67	3.06	3.30	14.88	10.16	10.30
1.79	4.11	6.96	3.80	5.22	8.11	4.91	2.98	3.39	14.53	9.72	10.32
1.87	3.73	6.73	3.45	5.14	7.68	4.70	3.21	3.20	14.66	10.45	10.19
1.75	3.79	6.96	3.72	5.20	8.09	4.80	3.21	3.46	14.62	9.65	10.34
1.80	3.74	7.00	3.55	5.14	8.00	4.87	3.17	3.39	14.42	11.27	10.62
1.71	3.73	7.00	3.44	5.13	7.85	4.77	3.31	3.42	14.54	9.89	10.73
1.85	3.66	6.84	3.30	5.22	8.00	4.85	3.24	3.34	14.35	11.51	10.37
1.77	3.73	6.82	3.38	4.97	7.89	4.87	3.25	3.59	14.05	11.15	10.27
1.94	3.55	6.81	3.36	5.16	7.89	4.99	3.32	3.42	14.43	11.48	10.26
1.89	3.68	6.99	3.09	5.16	7.81	4.83	3.30	3.51	14.02	11.87	10.63
2.06	3.49	6.85	3.34	5.20	7.79	5.11	3.29	3.40	14.36	12.08	10.44
2.08	3.59	6.83	3.05	5.21	8.24	4.98	3.42	3.46	14.14	11.77	10.57
2.25	3.54	6.67	3.22	5.36	7.44	5.20	3.33	3.50	13.99	12.86	10.67
2.32	3.48	6.83	3.14	5.25	8.11	5.02	3.44	3.37	14.23	12.65	11.05
2.45	3.47	6.87	3.14	5.40	7.66	5.32	3.46	3.39	13.80	12.76	10.88
2.49	3.50	6.81	2.90	5.57	6.98	5.20	3.48	3.22	14.05	13.53	10.91
2.59	3.43	6.81	3.24	5.52	7.16	5.51	3.47	3.42	13.69	13.21	10.58
2.74	3.59	6.71	2.83	5.53	7.68	5.30	3.42	3.46	13.82	13.70	10.46
2.84	3.57	6.63	3.38	5.61	6.58	5.53	3.56	3.39	13.54	13.66	11.27
2.95	3.48	6.73	3.02	5.49	7.42	5.60	3.57	3.30	13.83	13.92	10.65
2.98	3.47	6.81	3.31	5.64	8.19	5.61	3.58	3.24	13.45	14.14	10.98
3.07	3.40	6.59	2.95	5.67	7.91	5.72	3.52	3.55	13.74	13.97	10.87
3.16	3.58	6.73	3.06	5.84	7.69	4.63	3.66	2.80	13.47	14.83	10.85
3.20	3.45	6.63	3.30	5.65	7.23	5.91	3.60	3.43	13.49	14.41	10.79
3.32	3.52	6.70	2.84	6.04	7.49	5.57	3.70	3.10	13.52	14.20	11.17
3.26	3.47	6.73	3.40	5.85	7.77	6.05	3.63	3.13	13.48	15.39	10.66
3.31	3.51	6.71	2.89	6.08	6.92	5.86	3.72	3.39	13.40	14.27	11.17
3.29	3.53	6.59	3.20	6.02	7.86	6.05	3.67	2.82	13.57	15.43	11.01
3.30	3.57	6.71	2.94	6.05	7.31	5.92	3.82	3.46	13.24	14.70	11.00
3.34	3.42	6.56	2.96	6.53	7.59	6.16	3.67	2.75	13.41	14.61	11.03
3.38	3.57	6.72	2.94	6.11	7.05	6.13	3.63	3.37	13.24	15.26	11.19
3.27	3.51	6.66	2.70	6.71	7.86	6.19	3.79	2.74	13.28	15.13	10.80
3.27	3.47	6.54	2.76	6.45	7.52	6.28	3.79	3.13	13.53	15.46	11.20
3.24	3.53	6.63	2.68	6.74	7.54	6.29	3.78	3.25	13.35	15.19	11.06
3.17	3.55	6.64	2.71	6.66	7.56	6.23	3.77	2.87	13.40	16.02	10.99
3.16	3.70	6.70	2.53	6.64	7.13	6.30	3.70	3.34	13.15	15.31	11.18
3.13	3.61	6.67	2.60	7.09	7.50	6.50	3.87	2.88	13.33	16.78	11.08
3.05	3.69	6.61	2.35	6.66	6.97	6.39	3.79	3.10	13.34	15.52	11.32
2.95	3.58	6.68	2.26	7.06	7.16	6.46	3.95	3.31	13.41	16.74	11.01
3.00	3.69	6.69	2.36	6.68	6.98	6.52	3.71	2.78	13.34	15.77	11.17
2.86	3.81	6.70	2.05	7.02	7.22	6.47	3.56	3.05	13.23	17.55	11.07
2.99	3.73	6.71	2.09	6.74	7.05	6.50	3.88	3.08	13.22	16.48	11.23
2.86	3.94	6.71	1.97	7.08	6.63	6.43	3.33	2.53	13.10	17.08	10.89
2.88	3.88	6.81	2.08	6.81	6.96	6.43	3.66	2.97	13.24	17.28	11.62
2.81	3.81	6.76	1.93	7.13	6.52	6.53	3.40	2.40	13.28	17.63	11.23
2.77	4.03	6.80	1.94	6.94	6.83	6.57	3.84	3.13	13.28	17.57	11.10
2.86	4.16	6.86	1.87	6.99	6.57	6.61	3.51	2.54	13.33	17.73	11.16
2.83	4.01	6.71	1.90	7.10	6.40	6.78	3.96	3.21	13.41	18.15	10.80
2.68	4.09	6.81	1.88	7.02	6.53	6.51	3.98	2.95	13.43	18.06	11.55
2.74	4.29	6.90	1.83	6.93	6.00	6.42	3.82	3.02	13.53	18.80	10.75
2.81	4.19	6.73	1.84	6.71	6.05	6.65	3.99	2.87	13.52	18.51	11.50
2.66	4.15	7.00	1.82	6.90	6.20	6.47	4.00	3.00	13.42	19.13	10.63
2.80	4.55	6.79	1.93	6.94	3.94	6.73	3.97	2.70	13.77	18.82	11.54
2.63	4.35	6.76	1.95	6.76	6.22	6.64	4.00	2.87	13.42	19.14	10.49
2.76	4.62	6.88	2.08	6.75	6.07	6.70	4.06	2.77	13.69	18.95	11.28
2.60	4.51	6.82	2.09	6.80	5.67	6.68	4.03	2.89	13.60	20.12	11.15
2.62	4.72	6.79	2.13	6.83	5.90	6.52	4.05	2.72	14.13	19.89	10.30
2.77	4.60	6.88	2.12	6.58	4.60	6.74	4.14	2.89	13.47	19.87	11.11
2.59	5.08	6.54	2.11	6.81	4.51	6.59	4.08	2.63	13.98	20.57	10.44
2.49	4.81	6.76	2.27	6.41	5.48	6.62	4.02	2.84	13.88	20.33	10.63
2.52	4.99	6.76	2.18	6.65	5.33	6.79	4.15	2.55	13.98	20.84	10.25
2.62	5.22	6.47	2.38	6.56	5.64	6.63	4.16	2.82	14.33	21.13	10.46
2.46	5.01	6.72	2.25	6.49	5.32	6.44	4.17	2.89	14.26	20.78	10.03
2.31	5.56	6.46	2.31	6.40	5.31	6.75	4.17	2.45	14.34	21.46	10.44
2.36	5.16	6.50	2.13	6.55	5.37	6.42	4.18	2.83	14.33	21.26	10.10
2.21	5.68	6.45	2.25	6.27	4.91	6.71	4.21	2.62	14.51	21.57	10.14
2.17	5.17	6.33	2.16	6.59	5.29	6.51	4.27	2.81	14.63	21.95	9.86
2.22	6.01	6.38	2.30	6.19	5.17	6.50	4.22	2.40	14.42	21.39	9.97
2.02	5.34	6.20	2.17	6.43	4.99	6.52	4.26	2.90	14.34	22.45	9.58
2.00	6.05	6.37	2.19	6.43	5.44	6.14	4.16	2.62	14.51	21.26	9.71
1.93	5.88	6.06	2.04	6.06	4.92	6.55	4.31	2.56	14.22	22.82	9.38
1.99	5.99	6.14	2.08	6.28	5.17	6.15	4.16	2.70	14.28	21.60	9.23
1.86	6.03	6.05	1.98	6.24	5.07	6.27	4.34	2.46	13.97	23.13	9.35
1.85	6.12	5.96	1.88	6.17	4.64	5.91	4.30	2.46	14.29	22.27	8.98
1.77	6.22	5.96	1.92	6.17	3.75	5.87	4.36	2.74	14.01	22.64	9.11
1.79	6.29	5.80	1.85	6.21	4.57	6.07	4.31	2.10	14.31	22.73	8.79
1.79	6.63	5.99	1.73	6.23	5.29	5.98	4.27	3.02	13.84	23.35	8.51
1.78	6.22	5.79	1.78	6.09	4.58	6.10	4.28	2.30	13.97	23.34	8.15
1.71	6.53	5.63	1.68	6.18	5.18	5.73	4.24	2.89	13.99	23.32	8.43
1.63	6.63	5.72	1.72	5.99	4.98	5.99	4.33	1.95	13.70	23.92	7.90
1.63	6.50	5.61	1.67	6.07	4.77	5.42	4.35	2.79	13.64	23.70	8.05
1.46	6.84	5.62	1.69	6.09	4.74	5.65	4.39	2.27	13.70	24.15	7.91
1.67	6.90	5.53	1.56	5.98	4.90	5.01	4.33	2.66	13.72	24.20	7.48
1.59	6.54	5.49	1.52	6.09	4.78	5.25	4.25	2.40	13.45	24.50	7.54
1.51	6.95	5.44	1.67	5.94	4.68	5.42	4.30	2.51	13.49	24.47	7.06
1.51	7.02	5.27	1.65	5.88	5.17	5.60	4.33	2.39	13.04	25.07	7.24
1.46	6.94	5.39	1.61	6.04	4.49	5.57	4.25	2.51	12.98	24.82	6.74
1.64	7.25	5.24	1.56	5.98	5.20	5.31	4.14	2.44	12.53	25.23	6.44
1.61	7.28	5.21	1.54	6.06	4.57	5.59	4.31	2.74	12.61	24.03	6.58
1.52	6.80	5.29	1.67	5.73	5.13	5.34	4.19	2.20	12.56	25.06	6.05
1.50	7.49	4.99	1.55	5.92	5.07	5.48	4.32	2.62	12.16	25.61	6.35
1.51	7.32	5.23	1.52	5.69	5.10	5.35	4.13	2.53	12.24	25.90	6.19
1.55	7.20	5.06	1.59	5.80	4.84	5.48	4.19	2.23	12.00	25.95	5.52
1.61	7.59	5.07	1.44	5.58	5.32	5.45	4.19	2.77	11.71	26.48	5.66
1.51	7.34	5.08	1.53	5.77	4.91	5.51	3.81	2.23	11.43	26.18	5.06
1.43	7.47	4.86	1.41	5.80	5.32	5.46	4.04	2.48	11.51	26.77	4.90
1.58	7.54	5.02	1.49	5.72	5.17	5.23	4.05	2.46	11.14	26.63	5.22
1.54	7.70	4.98	1.43	5.69	5.14	5.47	4.20	2.41	11.07	26.84	4.59
1.61	7.34	4.82	1.33	5.59	5.43	5.24	3.99	2.30	10.90	26.85	5.30
1.58	7.62	4.93	1.32	5.47	5.01	5.54	4.24	2.46	10.92	26.88	4.68
1.55	7.78	4.86	1.35	5.25	5.43	5.37	3.95	2.49	10.64	26.97	5.30
1.64	7.37	4.80	1.27	5.76	5.04	5.49	4.04	2.19	10.73	27.04	4.92
1.67	7.98	4.89	1.19	5.26	5.52	5.38	4.03	2.52	10.71	26.97	5.21
1.72	7.89	4.80	1.11	5.62	5.04	5.55	3.93	2.21	10.80	27.51	5.77
1.67	7.27	4.92	1.12	5.47	5.15	5.33	4.06	2.58	10.75	27.55	4.74
1.78	7.89	4.78	1.01	5.48	4.79	5.59	4.09	2.33	10.61	27.65	6.17
1.64	7.80	4.85	1.11	5.53	5.57	5.46	4.10	2.28	10.80	27.82	5.51
1.82	7.55	4.87	1.07	5.43	5.00	5.45	4.02	2.51	10.87	27.87	6.85
1.79	7.91	4.79	1.04	5.52	5.44	5.54	4.06	2.18	10.86	28.22	5.95
1.89	7.80	4.88	1.07	5.15	3.29	5.58	3.91	2.22	10.85	28.22	6.66
1.81	7.20	4.83	1.03	5.40	5.26	5.65	4.02	2.48	10.97	28.36	6.54
1.86	8.09	4.80	0.97	5.31	5.57	5.73	3.94	2.22	11.03	28.40	6.90
1.90	7.57	4.86	0.95	5.35	5.15	5.76	3.83	2.27	10.98	28.76	7.16
2.00	7.67	4.88	0.97	5.25	5.56	5.81	3.86	2.28	11.07	28.58	7.63
1.93	7.90	4.84	1.02	5.13	5.31	5.99	3.84	2.28	11.27	29.03	7.46
1.86	7.77	4.86	0.83	5.15	5.45	5.95	3.89	2.31	11.06	28.64	7.55
1.93	7.67	4.88	0.91	4.96	5.30	5.97	3.83	2.28	11.02	29.20	7.56
1.96	7.68	4.84	0.89	5.27	5.33	6.02	3.81	2.10	11.48	28.76	8.13
1.97	7.61	4.90	1.00	4.98	5.12	6.16	3.92	2.31	11.08	29.52	8.20
2.09	7.40	4.92	0.94	5.09	5.41	6.05	3.80	2.14	11.55	29.45	8.49
1.96	7.99	4.87	0.83	4.82	5.28	6.36	3.81	2.33	11.59	29.57	7.82
1.97	7.65	4.81	0.94	4.98	4.47	6.34	3.89	2.03	11.50	29.98	7.98
1.98	7.53	4.86	0.90	4.85	5.13	6.35	3.78	2.45	11.60	29.89	7.72
2.07	8.09	4.92	0.91	4.87	5.20	6.33	3.83	2.04	11.50	29.98	7.59
2.08	7.46	4.80	0.90	4.85	5.06	6.42	3.75	2.45	11.73	30.11	7.87
1.95	7.61	4.77	0.91	4.75	4.93	6.44	3.62	2.02	11.45	30.37	7.52
2.10	7.90	4.72	0.82	4.75	5.23	6.48	3.68	2.48	11.68	30.46	7.34
2.02	7.48	4.73	0.89	4.85	4.58	6.47	3.79	2.18	11.98	30.68	6.91
2.17	7.53	4.72	0.90	4.70	5.17	6.63	3.70	2.01	11.23	31.23	7.01
2.04	8.03	4.60	1.13	4.65	4.65	6.82	3.69	2.23	10.98	30.95	6.22
2.18	7.46	4.66	1.01	4.70	4.91	6.94	3.65	2.33	12.27	31.17	6.85
2.14	7.64	4.57	1.09	4.68	4.63	7.03	3.69	2.25	12.36	30.83	6.47
2.13	7.66	4.57	0.91	4.65	4.66	7.03	3.64	1.82	12.56	31.30	6.66
2.18	7.39	4.45	1.16	4.71	4.62	7.00	3.60	2.52	12.97	31.17	7.07
2.21	7.78	4.40	1.17	4.66	4.46	7.08	3.65	2.16	12.71	30.99	6.88
2.17	7.44	4.39	1.10	4.56	4.54	7.19	3.51	2.20	12.96	31.62	7.46
2.15	7.44	4.40	1.13	4.83	4.53	7.17	3.68	2.01	12.82	31.53	7.43
2.16	7.35	4.29	1.14	4.59	4.42	7.08	2.70	2.29	13.16	31.23	7.83
2.20	7.65	4.23	1.32	4.56	4.39	7.17	3.53	1.90	13.28	31.30	8.14
2.17	7.01	4.20	1.09	4.51	4.12	7.36	3.61	2.24	13.07	31.70	8.17
2.14	7.60	4.23	1.35	4.73	4.35	7.06	3.63	1.94	13.29	31.64	8.57
2.12	7.36	4.12	1.17	4.52	4.19	7.63	3.69	2.17	13.40	31.56	8.99
2.08	7.31	4.09	1.38	4.69	4.16	7.41	3.56	1.90	13.14	31.98	9.05
2.05	7.26	4.10	1.10	4.74	4.13	7.64	3.72	2.42	13.26	31.78	9.61
1.99	7.31	3.98	1.39	4.65	4.09	7.46	3.63	1.87	12.79	32.16	9.51
1.99	7.01	4.01	1.23	4.76	4.33	7.88	3.60	2.09	13.24	32.37	9.99
1.94	7.32	3.95	1.48	4.81	4.12	7.59	3.59	2.04	12.70	32.40	10.22
1.86	7.16	3.98	1.33	4.68	4.29	8.07	3.66	2.02	13.07	32.57	10.07
1.87	7.08	3.96	1.33	4.88	4.09	7.95	3.65	2.03	12.97	33.12	10.00
1.80	7.28	3.88	1.50	4.73	4.31	7.87	3.57	1.99	13.09	33.14	10.44
1.81	6.94	3.85	1.33	4.93	4.18	8.01	3.55	1.87	12.67	33.20	10.24
1.65	6.81	3.79	1.47	4.67	4.19	7.91	3.54	2.15	12.92	33.43	10.74
1.69	7.15	3.87	1.36	4.96	4.25	8.12	3.56	2.03	12.47	33.65	10.07
1.66	6.94	3.84	1.49	4.69	4.22	8.15	3.54	2.03	12.48	33.88	10.78
1.64	6.74	3.73	1.43	4.89	4.36	7.98	3.45	2.10	12.34	33.24	9.70
1.59	7.10	3.74	1.57	4.90	4.14	8.20	3.40	2.02	12.59	33.85	10.67
1.58	6.55	3.68	1.32	4.94	4.34	7.92	3.43	2.03	12.95	33.06	9.63
1.56	6.81	3.75	1.59	4.82	4.27	7.94	3.30	2.09	12.50	33.50	10.07
1.59	6.81	3.71	1.33	4.81	4.39	8.10	3.36	1.90	12.33	32.87	9.90
1.59	6.53	3.62	1.67	4.95	4.35	7.71	3.34	2.17	12.56	33.42	9.83
1.54	6.62	3.66	1.32	4.67	4.34	8.17	3.33	1.91	12.45	33.11	9.79
1.67	6.63	3.63	1.54	4.97	4.45	8.03	3.36	2.15	12.85	33.42	8.86
1.60	6.57	3.57	1.54	4.81	4.31	8.03	3.25	1.90	12.43	33.25	9.74
1.63	6.48	3.60	1.53	5.03	4.55	7.87	3.39	2.30	12.69	32.93	8.92
1.77	6.70	3.45	1.67	4.90	4.38	7.78	2.90	1.77	12.07	33.74	9.45
1.66	6.16	3.50	1.71	5.06	4.54	7.96	3.26	2.22	12.82	32.87	8.56
1.77	6.49	3.41	1.45	5.01	4.38	7.79	3.28	1.78	12.46	33.20	8.84
1.81	6.34	3.43	1.86	5.12	4.50	7.77	3.20	2.29	12.92	33.00	8.64
1.88	6.13	3.39	1.71	4.92	4.35	8.07	3.20	2.00	12.61	33.00	8.60
1.86	6.42	3.35	1.92	5.14	4.46	7.78	3.14	2.10	13.02	32.61	8.30
1.93	6.07	3.30	1.83	4.90	4.42	8.12	3.14	1.74	12.98	32.53	8.31
1.92	6.05	3.30	1.95	5.08	4.49	7.77	3.19	2.31	13.00	32.36	8.38
1.97	6.20	3.26	2.13	5.00	4.68	7.93	2.99	1.96	13.10	32.07	8.40
1.93	6.00	3.24	1.95	5.07	4.46	7.91	3.01	2.16	12.97	32.61	8.12
2.05	5.96	3.21	2.20	5.17	4.44	7.95	2.99	2.02	13.21	32.30	8.45
2.11	5.94	3.20	2.35	5.08	4.51	6.88	2.92	2.05	12.66	32.64	8.12
2.03	5.83	3.13	2.38	5.18	4.70	7.97	2.96	2.42	13.31	32.70	8.29
2.16	5.85	3.25	2.34	5.05	4.49	7.88	3.01	1.86	13.05	32.19	8.17
2.07	6.15	3.07	2.39	5.14	4.57	8.22	2.84	2.15	12.44	32.26	8.44
2.19	5.64	3.11	2.49	5.05	4.46	8.02	2.97	2.19	12.91	31.93	8.20
2.21	5.84	3.07	2.64	5.17	4.54	8.10	2.39	1.90	12.59	31.71	8.63
2.23	5.81	3.16	2.55	5.10	4.50	8.26	2.75	2.02	12.83	31.95	8.34
2.25	5.68	3.11	2.71	5.16	4.41	8.09	2.73	2.16	12.21	31.64	8.48
2.21	5.80	3.09	2.77	5.06	3.37	8.25	2.70	1.96	12.70	31.52	8.56
2.35	5.66	3.05	2.94	4.90	4.41	8.26	2.61	2.27	12.28	31.42	8.39
2.20	5.64	3.16	2.82	5.12	4.30	8.36	2.54	2.00	12.31	31.10	8.88
2.32	5.74	3.18	2.80	4.64	4.27	8.30	2.24	2.24	12.74	31.36	8.65
2.22	5.58	3.27	2.89	3.76	4.21	8.41	2.37	1.96	12.32	30.83	8.84
2.31	5.51	3.16	3.13	4.79	4.26	8.55	2.70	2.32	12.10	30.77	8.52
2.20	5.62	3.25	2.95	5.19	4.31	8.99	2.42	1.96	11.99	30.49	9.03
2.16	5.60	3.34	3.01	4.81	4.49	8.49	2.42	2.09	11.85	29.78	8.66
2.08	5.45	3.36	2.77	4.93	4.23	9.19	2.44	2.00	11.80	29.97	8.85
2.22	5.67	3.23	3.14	4.76	3.53	8.83	2.34	2.43	11.83	29.47	9.03
2.13	5.35	3.30	3.15	4.77	4.23	9.14	2.35	2.22	11.55	29.37	8.80
2.13	5.53	3.36	2.92	4.91	4.21	8.78	2.33	1.99	11.36	28.89	9.22
2.11	5.49	3.48	2.95	4.62	4.31	9.26	2.32	2.39	10.74	28.63	8.62
1.96	5.46	3.37	2.81	4.98	4.04	9.39	2.25	1.87	10.90	28.19	9.06
1.94	5.48	3.43	2.70	4.60	4.39	9.79	2.20	2.31	10.63	28.12	8.84
1.96	5.34	3.50	2.80	4.76	3.80	9.48	2.23	1.72	10.41	27.88	9.07
1.82	5.26	3.55	2.58	4.69	4.22	9.69	2.11	2.43	10.49	27.36	9.02
1.93	5.38	3.57	2.62	4.64	4.21	9.56	2.11	1.79	10.15	27.36	8.58
1.86	5.49	3.62	2.49	4.75	4.20	9.87	2.17	2.12	10.02	27.12	8.76
1.85	5.25	3.57	2.42	4.65	4.19	9.70	2.02	2.21	9.85	26.74	8.73
1.78	5.47	3.68	2.22	4.86	4.12	9.95	2.07	2.18	9.85	26.46	8.17
1.64	5.21	3.71	2.24	4.70	4.17	10.03	1.91	1.78	9.57	26.31	8.78
1.65	5.25	3.74	1.98	4.77	4.06	10.17	1.95	2.49	9.43	25.81	8.34
1.62	5.32	3.81	2.28	4.85	4.13	10.11	1.87	1.91	9.24	25.53	8.13
1.62	5.27	3.81	1.79	4.64	3.92	10.29	1.80	1.81	9.40	25.55	8.02
1.50	5.19	3.86	1.78	4.95	3.90	10.65	1.87	2.47	9.23	24.97	7.89
1.52	5.23	3.93	1.92	4.78	4.09	10.07	1.85	1.97	9.26	24.83	8.24
1.24	5.15	3.89	1.84	4.70	4.00	10.54	1.84	2.25	9.29	24.39	7.62
1.48	5.15	4.07	1.62	5.02	4.23	10.39	1.91	2.08	9.41	24.10	7.81
1.27	5.10	4.05	1.65	4.75	4.05	10.79	1.76	2.07	9.05	24.05	7.65
1.44	5.10	4.10	1.55	4.86	4.22	10.68	1.85	2.05	9.49	23.86	7.48
1.26	5.12	4.15	1.62	4.97	4.11	10.75	1.74	2.06	9.03	23.44	7.42
1.38	5.08	4.15	1.45	4.70	4.19	10.54	1.76	1.84	9.52	23.53	7.02
1.24	4.99	4.31	1.62	5.09	4.15	10.98	1.65	2.16	9.09	23.53	7.38
1.27	5.06	4.27	1.40	4.99	4.14	10.58	1.72	1.89	9.63	23.21	6.61
1.32	5.00	4.30	1.53	4.99	4.17	10.75	1.75	2.22	9.25	23.36	7.03
1.17	4.93	4.36	1.23	5.08	4.30	10.63	1.80	1.92	9.60	23.44	7.06
1.24	4.92	4.55	1.64	4.95	4.12	10.90	1.65	2.17	9.49	23.33	6.74
1.35	4.98	4.46	1.32	4.97	4.26	11.15	1.69	1.88	9.45	23.53	6.79
1.02	4.96	4.48	1.50	5.17	4.13	10.82	1.70	2.11	9.75	23.30	6.67
1.19	4.94	4.63	1.15	4.92	4.38	11.20	1.77	1.87	9.44	23.97	6.87
1.27	4.75	4.82	1.67	5.14	3.48	10.84	1.85	2.03	9.77	23.89	7.18
1.14	4.96	4.65	1.23	5.12	4.23	11.14	1.69	1.84	9.60	24.15	6.99
1.20	4.88	4.79	1.66	5.14	3.66	10.67	1.56	2.11	9.77	24.41	7.59
1.06	4.79	4.82	1.52	5.18	4.28	11.28	1.79	1.90	9.83	24.77	6.89
1.06	4.88	4.76	1.56	5.10	4.08	11.02	1.21	1.86	9.60	25.13	7.58
1.10	4.91	4.94	1.41	5.42	4.30	11.31	1.70	1.68	9.88	25.15	7.54
1.16	4.87	4.89	1.52	4.90	4.22	11.04	1.02	2.24	9.56	26.16	7.73
0.92	4.77	5.02	1.55	5.25	4.38	11.18	1.71	1.68	9.83	26.19	7.77
0.96	4.84	5.03	1.58	5.18	4.30	10.81	1.64	2.10	9.72	26.61	7.72
0.79	4.93	5.13	1.59	5.39	4.48	11.02	1.69	2.00	9.79	27.51	7.77
0.90	5.06	5.08	1.45	5.06	4.35	11.38	1.74	2.03	9.79	27.68	7.92
0.79	4.86	5.13	1.56	5.62	4.31	11.00	1.63	1.97	9.83	28.40	7.93
0.79	5.09	5.23	1.48	4.96	4.38	11.40	1.73	2.04	9.68	28.98	7.73
0.66	4.95	5.30	1.54	5.56	4.25	10.90	1.59	2.02	9.94	29.39	7.86
0.71	4.98	5.15	1.55	5.15	4.29	11.59	1.77	2.08	9.75	30.23	8.05
0.64	5.20	5.38	1.44	5.28	4.46	8.99	1.72	1.99	9.75	30.65	7.50
0.68	5.28	5.33	1.49	5.60	4.32	11.92	1.74	2.17	9.76	31.53	7.94
0.78	5.37	5.38	1.45	5.23	4.16	11.37	1.69	1.85	9.58	32.07	7.49
0.64	5.33	5.55	1.49	5.62	4.50	11.38	1.70	2.51	9.86	32.51	7.88
0.77	5.40	4.96	1.44	4.99	4.14	11.27	1.63	1.91	9.62	33.23	7.39
0.75	5.57	5.61	1.41	5.69	4.38	11.94	1.84	2.38	9.81	34.03	7.57
0.83	5.54	5.11	1.33	5.16	4.15	11.74	1.58	2.11	9.71	34.72	7.74
0.68	5.70	5.38	1.27	5.63	4.24	11.58	1.80	2.26	9.56	35.10	7.26
0.95	5.78	5.25	1.68	5.04	4.25	11.28	1.65	2.07	9.90	35.62	7.41
0.93	5.87	5.75	1.22	5.54	4.14	11.48	1.77	2.58	9.47	36.26	7.52
0.90	5.99	4.89	1.54	5.16	4.18	11.29	1.70	2.25	9.83	36.74	7.36
0.98	6.13	5.49	1.38	5.45	4.26	11.66	1.66	1.97	9.54	37.14	7.25
1.00	6.18	5.14	1.31	5.36	4.27	11.04	1.67	2.66	9.76	37.48	7.34
1.14	6.22	5.33	1.14	5.06	4.08	11.46	1.65	1.97	9.38	37.90	7.68
1.06	6.33	5.09	1.50	5.31	4.22	0.86	1.71	2.46	9.66	38.23	7.58
1.21	6.55	5.36	1.33	5.18	3.82	0.23	1.57	2.11	9.54	37.83	7.82
1.14	6.76	5.36	1.34	5.19	4.25	0.18	1.59	2.67	9.41	38.75	7.91
1.29	6.96	4.92	1.48	5.10	4.14	0.14	1.73	2.21	9.43	38.63	7.75
1.12	6.93	5.22	1.43	5.17	3.97	0.14	1.58	2.44	9.59	38.60	8.54
1.24	7.06	5.06	1.60	5.17	3.10	0.21	1.84	2.43	9.31	38.92	7.64
1.18	7.18	5.28	1.53	4.85	3.93	0.16	1.65	2.26	9.50	39.37	8.47
1.32	7.46	4.96	1.54	4.74	4.24	0.12	1.77	2.52	9.42	38.68	7.97
1.29	7.69	5.01	1.71	4.89	3.81	0.12	1.58	2.09	9.38	38.91	8.75
1.31	7.50	4.98	1.76	4.84	3.68	12.48	1.57	2.64	9.47	39.16	8.41
1.22	7.88	5.19	1.84	4.91	3.86	13.40	1.61	2.29	9.24	39.18	8.42
1.36	7.95	4.81	1.86	4.79	3.79	12.99	1.67	2.35	9.40	39.67	8.76
1.23	8.36	4.88	1.90	4.78	3.85	13.30	1.69	2.57	9.24	39.37	8.50
1.34	8.32	4.92	1.86	4.78	3.58	13.12	1.74	2.24	9.28	39.51	8.72
1.27	8.46	4.92	2.05	4.56	3.73	12.90	1.68	2.31	9.14	39.54	8.75
1.22	8.65	4.78	2.11	4.59	3.39	12.81	1.78	2.34	9.27	39.35	8.98
1.19	8.58	4.79	2.07	4.55	3.52	12.71	1.77	2.25	9.26	39.43	8.86
1.27	9.03	4.77	2.07	4.42	3.39	12.78	1.72	2.49	9.20	39.15	8.76
1.19	9.20	4.77	2.05	4.40	3.26	12.73	1.86	2.11	9.29	39.23	8.95
1.19	9.19	4.79	2.12	4.25	3.36	12.63	1.28	2.47	9.23	39.01	8.90
1.14	9.38	4.79	2.24	4.29	2.99	12.76	1.88	2.06	9.18	39.11	8.69
1.26	9.47	4.52	2.07	4.10	3.30	12.35	1.75	2.62	9.24	38.74	8.74
1.17	9.86	4.60	2.15	4.13	2.83	12.42	1.85	1.96	9.25	38.64	8.98
1.29	9.70	4.63	2.18	3.94	3.10	12.04	1.73	2.26	9.47	38.51	8.99
1.08	9.92	4.43	2.15	3.94	2.67	12.12	1.81	2.20	9.57	37.93	8.87
1.11	10.07	4.65	2.22	3.75	2.73	11.95	1.83	2.20	9.45	37.81	8.86
1.15	10.29	4.20	2.07	3.61	2.69	11.88	1.69	2.21	9.44	37.80	8.77
1.17	10.39	4.46	2.29	3.73	2.45	11.47	1.82	2.22	9.47	37.23	9.11
1.20	10.42	4.35	2.12	3.52	2.78	11.83	1.79	2.18	9.63	37.33	8.98
1.17	10.78	4.33	2.09	3.59	2.26	11.45	1.71	1.83	9.74	37.25	9.30
1.17	10.69	4.28	2.14	3.43	2.55	11.73	1.69	2.34	9.64	36.65	8.87
0.96	10.74	4.33	2.04	3.43	2.33	11.16	1.76	2.12	10.19	36.74	9.57
1.23	11.11	4.11	2.17	3.33	2.35	11.32	1.66	2.28	9.87	36.13	9.34
0.99	10.89	4.25	1.92	3.32	2.48	10.70	1.80	2.01	10.17	36.45	9.56
1.29	11.37	3.99	2.07	3.31	2.17	11.09	1.65	2.13	9.96	36.12	9.66
1.11	11.02	3.90	2.05	3.21	2.53	10.41	1.76	1.96	10.10	36.50	9.80
1.18	11.73	4.06	1.99	3.17	2.27	10.84	1.68	2.17	10.28	36.02	9.70
1.19	11.38	3.74	1.95	3.15	2.79	10.69	1.89	2.20	10.31	35.53	9.85
1.29	11.82	3.95	2.03	3.16	2.09	10.63	1.64	1.97	10.29	35.90	10.18
1.15	11.59	3.69	1.93	3.10	2.82	10.38	1.95	2.18	10.09	35.36	10.28
1.23	11.83	3.71	1.92	3.07	2.39	10.43	1.58	1.92	10.64	35.07	10.34
1.16	11.74	3.60	1.92	3.04	2.79	10.26	1.97	2.26	10.28	35.04	10.47
1.32	12.37	3.50	2.00	3.10	2.48	10.28	1.69	2.22	10.48	35.16	10.64
1.38	12.12	3.52	1.94	3.00	2.68	10.32	1.85	2.02	10.36	35.18	10.70
1.31	12.08	3.37	1.90	3.06	2.80	9.87	1.73	2.00	10.54	34.97	10.75
1.26	12.23	3.37	1.96	2.96	2.39	10.09	1.93	2.26	10.39	35.18	10.76
1.32	12.57	3.26	2.05	3.06	2.94	9.76	1.62	1.82	10.35	34.91	11.11
1.43	12.56	3.32	2.00	2.94	2.29	10.07	1.93	2.18	10.20	34.35	11.22
1.40	12.79	3.16	1.88	2.99	3.01	9.76	1.77	1.87	9.92	35.11	11.35
1.31	12.71	3.17	2.07	3.01	2.84	9.84	1.84	2.19	10.41	34.47	11.22
1.37	13.22	3.00	1.97	2.98	2.74	9.77	1.92	2.07	10.05	34.41	11.48
1.35	12.74	3.04	2.09	2.99	3.10	9.87	1.92	2.18	10.21	34.57	11.39
1.43	13.26	2.89	1.97	2.87	2.66	9.69	2.06	2.05	9.98	34.28	11.36
1.44	13.10	2.91	2.13	3.00	3.06	9.69	1.85	2.02	10.01	34.49	11.62
1.30	13.36	2.80	1.97	2.77	2.95	9.82	2.01	2.02	9.96	34.21	11.50
1.43	13.36	2.80	2.10	2.93	2.96	9.74	1.94	2.13	9.83	34.26	11.62
1.34	13.27	2.78	1.98	2.57	3.23	9.52	2.06	1.99	9.87	34.03	11.23
1.37	13.94	2.63	2.02	2.99	2.17	9.88	2.01	2.04	9.60	34.01	11.52
1.38	13.86	2.68	2.01	2.72	3.13	9.32	1.99	1.82	9.88	33.85	11.30
1.38	13.49	2.64	1.94	2.83	2.95	9.54	1.75	2.00	9.53	33.59	11.18
1.38	13.69	2.56	1.97	2.83	3.11	9.25	2.07	1.75	9.90	33.81	11.20
1.33	13.97	2.55	1.88	2.85	2.89	10.06	2.34	2.16	9.44	33.18	11.02
1.38	14.12	2.51	1.85	2.86	3.35	8.98	1.84	1.90	9.67	33.60	10.92
1.37	14.25	2.51	1.74	2.71	2.93	9.81	2.48	1.69	9.36	33.36	10.58
1.36	13.96	2.46	1.79	2.86	3.25	9.00	1.83	2.04	9.56	33.14	10.87
1.35	13.61	2.42	1.68	2.83	3.09	9.38	2.42	1.55	9.23	33.27	10.63
1.39	14.45	2.48	1.66	2.79	3.22	9.39	2.03	1.86	9.53	32.83	10.50
1.29	13.93	2.42	1.62	2.87	3.19	9.38	2.30	1.64	9.22	32.22	10.36
1.41	14.44	2.47	1.52	2.80	3.11	9.42	2.10	1.74	9.49	32.38	10.36
1.31	14.12	2.46	1.44	2.95	3.20	9.24	2.21	1.74	8.96	31.65	10.45
1.38	14.11	2.46	1.47	2.86	3.09	9.64	2.38	1.65	9.40	31.90	10.33
1.36	14.25	2.51	1.41	3.01	3.16	9.20	2.19	1.73	8.80	31.53	10.48
1.33	14.31	2.49	1.38	2.85	2.90	9.02	2.35	1.60	9.20	31.32	10.44
1.40	14.15	2.49	1.34	3.12	2.15	9.27	2.30	1.64	9.05	31.36	10.27
1.17	14.19	2.60	1.35	2.83	2.38	9.20	2.14	1.61	9.07	31.07	10.57
1.42	14.09	2.53	1.37	3.16	2.97	9.28	2.39	1.57	8.81	30.81	10.46
1.22	14.22	2.54	1.40	2.82	2.98	9.18	2.14	1.77	8.80	30.59	10.99
1.38	13.83	2.51	1.41	3.23	2.85	9.40	2.45	1.53	8.98	30.59	10.67
1.15	14.51	2.65	1.43	3.19	2.88	8.87	1.97	1.68	8.82	30.48	10.87
1.34	14.02	2.65	1.44	3.20	2.94	9.28	2.56	1.60	8.88	30.57	11.21
1.11	13.97	2.62	1.47	3.42	2.92	8.90	2.34	1.45	8.61	30.68	11.22
1.38	14.05	2.57	1.56	3.18	2.79	9.26	2.27	1.75	8.68	30.90	11.68
1.12	13.88	2.61	1.54	3.53	2.81	8.96	1.71	1.55	8.66	30.51	11.43
1.25	14.27	2.64	1.59	3.42	2.83	9.30	2.13	1.71	8.45	30.46	12.19
1.17	13.95	2.64	1.63	3.68	2.90	8.75	2.63	1.55	8.56	30.80	12.18
1.13	13.51	2.69	1.68	3.52	2.88	9.34	2.17	1.92	8.33	31.04	12.48
1.27	13.99	2.72	1.67	3.77	2.84	8.97	2.02	1.65	8.35	31.41	12.40
1.03	13.73	2.74	1.71	3.85	2.96	9.08	2.16	1.84	8.44	31.75	12.89
1.16	13.68	2.73	1.73	3.78	2.85	8.74	2.49	1.64	8.04	31.64	12.65
0.98	13.69	2.79	1.70	3.98	2.89	9.03	2.56	1.66	8.27	31.78	12.99
1.09	13.36	2.73	1.73	3.87	2.73	8.96	2.46	1.58	8.01	32.26	13.14
0.94	13.41	2.82	1.73	4.05	2.86	8.89	2.60	1.65	8.08	32.41	13.49
1.01	13.66	2.88	1.78	3.90	2.79	8.70	2.61	1.61	7.97	32.74	13.34
0.84	13.22	2.87	1.73	4.17	2.87	8.82	2.65	1.54	8.04	32.82	13.39
0.99	13.41	2.87	1.74	4.01	2.65	8.53	2.65	1.73	7.97	33.37	13.62
0.84	12.96	2.89	1.72	4.26	2.98	8.87	2.70	1.77	7.61	33.51	13.71
0.96	13.29	2.98	1.77	4.09	2.79	8.92	2.64	1.66	7.89	33.77	13.94
0.82	12.71	3.02	1.71	4.37	2.75	8.82	2.73	1.48	7.78	33.84	13.89
0.84	13.00	3.00	1.74	4.10	2.90	8.53	2.68	1.63	7.69	34.00	13.71
0.80	12.79	3.03	1.65	4.38	2.87	8.55	2.77	1.61	7.69	34.34	13.75
0.76	12.66	3.13	1.73	4.28	2.99	8.53	2.93	1.60	7.60	33.87	13.70
0.73	12.63	3.18	1.72	4.36	2.78	8.63	2.68	1.52	7.60	34.15	13.90
0.74	12.77	3.23	1.67	4.22	3.01	8.79	3.05	1.47	7.24	34.24	13.70
0.70	12.66	3.27	1.63	4.39	2.72	8.64	2.75	1.68	7.24	34.24	13.55
0.67	12.37	3.32	1.67	4.29	3.08	8.61	3.01	1.78	7.31	34.18	13.59
0.61	12.38	3.39	1.63	4.30	2.81	8.71	2.27	1.48	6.91	33.82	13.58
0.74	12.14	3.40	1.62	4.32	3.01	8.66	1.73	1.51	7.28	33.42	13.53
0.64	12.46	3.50	1.63	4.31	3.06	8.43	3.14	1.54	7.01	33.74	13.48
0.71	12.07	3.48	1.60	4.21	2.92	8.68	2.95	1.57	6.93	32.83	13.48
0.70	12.30	3.57	1.64	4.36	3.10	8.55	3.09	1.46	6.50	33.36	13.53
0.70	11.81	3.66	1.63	4.24	2.84	8.49	3.11	1.38	6.94	32.20	13.00
0.78	11.81	3.69	1.60	4.36	3.22	8.42	3.10	1.50	6.37	32.24	13.46
0.82	11.84	3.73	1.59	4.20	2.95	8.42	3.26	1.53	6.99	31.94	13.25
0.81	11.82	3.76	1.69	4.27	3.23	8.31	2.95	1.49	6.41	31.22	13.07
0.80	11.52	3.85	1.64	4.24	3.00	8.24	3.24	1.56	6.99	31.00	12.96
1.01	11.49	3.92	1.62	4.13	3.26	8.38	3.19	1.33	6.30	31.04	13.20
0.97	11.37	3.90	1.69	4.23	3.20	8.28	3.13	1.66	6.59	29.65	13.09
1.01	11.38	3.88	1.67	4.05	2.73	8.45	3.31	1.26	6.50	29.92	13.12
1.12	11.31	3.97	1.73	4.22	3.18	8.68	3.21	1.65	6.63	29.12	13.19
1.12	11.18	4.02	1.67	4.04	2.82	8.35	3.28	1.31	6.58	28.31	13.25
1.16	10.91	4.02	1.83	4.08	3.20	8.33	3.28	1.64	6.50	27.87	13.02
1.32	10.85	4.12	1.81	4.12	3.36	8.37	3.19	1.42	6.53	27.19	13.29
1.27	10.92	4.08	1.76	4.00	3.22	8.34	3.33	1.32	6.81	27.06	13.36
1.35	10.70	4.07	1.80	3.97	3.47	8.24	3.20	1.51	6.56	25.47	13.31
1.39	10.70	4.15	1.89	3.30	3.32	8.54	3.32	1.44	6.63	25.58	13.67
1.51	10.54	4.09	1.90	3.90	3.49	8.18	3.33	1.46	6.81	24.60	13.75
1.61	10.41	4.12	1.88	3.17	3.23	8.46	3.22	1.42	6.70	24.11	13.58
1.61	10.19	4.16	1.93	3.90	3.55	8.27	3.33	1.64	6.99	23.34	13.83
1.60	10.22	4.13	1.98	3.95	3.50	8.16	3.22	1.66	6.45	22.88	14.24
1.75	10.03	4.15	1.91	3.69	3.36	8.05	3.26	1.50	7.09	21.72	14.22
1.73	9.97	4.14	1.95	3.90	3.39	8.40	3.13	2.07	6.90	21.52	14.42
1.80	9.82	4.09	1.97	3.55	3.47	8.22	3.36	1.50	6.94	20.32	14.55
1.72	9.78	4.01	1.87	2.90	3.42	8.42	3.13	1.79	6.80	19.88	14.86
1.80	9.58	4.10	1.90	3.63	3.37	8.17	3.26	1.55	7.04	19.30	14.88
1.89	9.40	4.02	1.87	3.40	3.48	8.23	3.33	1.55	6.73	18.37	15.22
1.78	9.22	4.04	1.81	3.59	3.33	8.31	3.24	1.71	6.71	18.15	15.10
1.83	9.49	3.99	1.83	3.46	3.45	8.15	3.34	1.82	6.72	16.69	15.61
1.82	9.16	4.01	1.74	3.62	3.22	8.44	3.27	1.68	6.59	17.36	15.81
1.89	9.10	3.95	1.77	3.44	3.44	8.02	3.20	1.42	6.65	15.94	16.11
1.88	8.77	3.94	1.70	3.62	3.37	8.21	3.16	1.81	6.28	16.48	15.83
1.84	8.96	3.85	1.69	3.52	3.47	7.91	3.26	1.76	6.48	15.67	16.20
1.71	8.71	3.91	1.56	3.59	3.16	8.25	3.25	1.64	6.10	15.59	16.62
1.87	8.56	3.81	1.47	3.53	3.30	7.94	3.34	1.72	6.40	15.28	16.63
1.83	8.52	3.82	1.40	3.71	3.45	8.02	3.35	1.71	5.93	15.35	16.72
1.75	8.44	3.74	1.38	3.51	3.15	7.98	3.29	1.47	6.39	15.29	16.79
1.80	8.02	3.75	1.33	3.86	3.45	7.85	3.25	1.84	5.99	15.14	16.88
1.65	8.46	3.77	1.25	3.57	3.15	7.80	3.34	1.69	6.12	14.87	17.31
1.72	7.93	3.74	1.25	4.01	3.25	8.27	3.36	1.83	6.02	15.41	17.25
1.73	8.37	3.72	1.20	3.73	3.37	7.78	3.23	1.67	6.17	15.49	17.46
1.76	7.52	3.63	1.20	4.00	3.13	7.78	3.39	1.84	6.21	15.70	17.58
1.60	7.88	3.64	1.12	3.95	3.39	7.59	3.22	1.65	6.09	15.56	17.42
1.76	8.02	3.68	1.15	4.00	3.05	7.71	3.39	1.91	5.93	16.23	17.35
1.63	7.61	3.66	1.14	4.04	3.34	7.46	3.26	1.74	6.22	16.29	17.99
1.73	7.63	3.65	1.16	4.01	3.15	7.75	3.39	1.78	6.12	16.41	17.89
1.61	7.33	3.67	1.14	4.21	3.28	7.31	3.32	1.73	6.26	16.95	17.68
1.72	7.36	3.64	1.28	4.13	3.16	7.59	3.33	1.85	6.20	17.62	17.75
1.62	7.47	3.65	1.17	4.32	2.90	7.36	3.22	1.99	6.45	17.26	18.10
1.64	7.03	3.59	1.26	4.18	3.14	7.47	3.35	1.95	6.38	17.94	17.55
1.66	7.30	3.60	1.24	4.46	2.43	7.32	3.16	1.97	6.79	18.25	18.27
1.72	6.97	3.56	1.33	4.39	3.22	7.27	3.23	1.80	6.56	18.92	18.02
1.73	6.77	3.70	1.33	4.49	3.16	7.11	3.21	1.98	7.11	18.94	18.06
1.72	7.02	3.60	1.37	4.49	3.15	7.16	3.25	1.91	7.04	19.80	18.39
1.75	6.68	3.54	1.39	4.41	3.07	7.13	3.18	1.69	7.58	19.71	18.21
1.69	6.91	3.59	1.34	4.61	3.11	7.00	3.24	2.04	7.50	19.89	18.68
1.80	6.66	3.54	1.41	4.44	3.03	7.04	3.12	1.64	7.98	20.36	18.19
1.78	6.57	3.62	1.33	4.78	3.04	6.77	3.09	2.01	8.08	19.93	18.11
1.76	6.46	3.48	1.34	4.53	2.80	6.72	3.04	1.73	8.34	20.81	18.45
1.86	6.76	3.52	1.30	4.76	3.12	6.63	3.14	2.00	8.83	20.71	18.38
1.74	6.29	3.52	1.32	4.73	3.00	6.63	3.05	1.55	8.85	21.07	17.91
1.92	6.43	3.46	1.26	4.72	3.14	6.34	3.11	2.20	9.33	20.86	18.43
1.75	6.28	3.42	1.22	4.80	3.00	6.46	3.19	1.74	9.32	21.44	18.61
2.01	6.68	3.42	1.23	4.63	3.08	6.46	3.05	2.11	9.76	21.11	18.50
1.78	6.03	3.40	1.18	4.81	3.05	6.37	3.14	1.79	10.02	21.10	18.73
1.92	6.71	3.35	1.12	4.63	3.09	6.11	3.11	1.96	10.18	20.99	18.62
1.93	5.97	3.29	1.05	4.96	2.96	6.27	3.10	1.73	10.37	20.93	18.46
1.89	6.50	3.25	1.14	4.56	3.03	6.10	3.10	2.00	7.92	20.92	18.47
1.98	6.01	3.27	1.05	4.75	3.00	5.93	3.12	1.89	10.77	21.20	18.51
1.83	6.38	3.18	1.08	4.90	3.05	6.09	3.02	1.84	10.75	21.17	18.25
1.95	5.93	3.16	1.08	4.64	2.76	5.81	3.08	1.82	10.72	20.68	18.46
1.92	6.43	3.09	1.07	4.76	3.08	5.85	3.05	2.08	11.20	20.92	18.28
1.90	5.88	3.09	1.14	4.86	2.92	5.75	3.06	2.02	11.56	20.34	18.32
1.82	6.62	2.96	1.25	4.64	2.99	5.66	3.00	2.10	11.22	20.69	18.30
1.88	5.68	2.95	1.15	4.89	3.04	5.78	3.05	1.84	11.48	20.08	18.06
1.82	6.75	2.88	1.23	4.68	2.94	5.38	2.99	1.86	11.52	20.19	18.15
1.84	5.61	2.83	1.34	4.63	3.01	5.51	2.59	1.83	11.96	20.01	18.16
1.72	6.63	2.73	1.30	4.65	3.02	5.40	2.77	1.99	11.30	19.80	18.16
1.80	6.37	2.72	1.43	4.71	2.95	5.23	2.83	2.01	12.27	19.33	18.18
1.72	5.96	2.64	1.40	4.59	3.03	5.42	2.89	1.87	11.84	19.40	18.10
1.77	6.63	2.56	1.47	4.60	2.99	5.16	2.79	2.08	12.16	18.91	17.87
1.78	6.00	2.54	1.52	4.69	2.90	5.36	2.88	1.95	12.30	19.45	18.02
1.62	6.46	2.44	1.42	4.46	3.08	4.96	2.73	2.00	12.05	18.50	18.11
1.67	6.36	2.42	1.68	4.56	2.87	5.31	2.70	1.80	12.43	18.79	17.83
1.75	6.25	2.33	1.48	4.51	2.87	5.06	2.74	1.94	12.34	18.98	17.98
1.61	6.71	2.30	1.58	4.53	3.05	5.35	2.62	1.44	12.33	18.58	17.85
1.67	6.12	2.21	1.63	4.28	2.83	5.16	2.68	2.30	12.15	18.78	17.79
1.55	6.53	2.21	1.41	4.51	3.01	5.38	2.64	1.85	12.32	18.39	17.60
1.64	6.13	2.17	1.56	4.35	2.94	5.26	2.60	1.97	11.88	18.62	17.48
1.46	6.53	2.11	1.49	4.46	2.92	5.26	2.64	1.87	12.40	18.47	17.45
1.61	6.66	2.10	1.48	4.22	2.90	5.50	2.54	1.66	11.87	18.37	17.24
1.55	6.47	2.06	1.38	4.43	3.05	4.88	2.56	2.21	12.18	18.68	17.16
1.57	6.82	2.02	1.39	4.26	2.62	5.17	2.51	1.91	11.86	18.42	16.97
1.48	6.71	2.02	1.29	4.26	3.08	5.11	2.43	1.89	11.94	18.60	16.86
1.54	6.93	2.01	1.40	4.27	2.78	5.10	2.41	1.81	11.75	18.55	16.72
1.53	7.20	1.99	1.20	4.22	2.82	5.57	2.67	2.04	11.73	18.60	16.77
1.59	7.19	2.01	1.24	4.18	3.05	5.62	2.55	1.93	11.53	18.10	16.40
1.48	7.29	2.00	1.19	4.27	2.74	5.61	2.43	2.14	11.55	18.70	16.31
1.57	7.68	1.98	1.07	4.13	2.96	5.60	2.50	1.97	11.56	18.09	16.28
1.49	7.53	2.01	1.12	4.17	2.82	5.53	2.36	1.70	11.31	18.52	16.04
1.59	7.82	2.02	1.00	4.13	2.84	5.87	2.26	1.69	11.13	18.17	15.97
1.48	7.82	2.06	1.10	4.06	3.05	5.89	2.30	1.84	11.12	18.06	15.85
1.62	8.25	2.07	1.02	4.13	2.54	5.77	2.45	1.65	11.26	18.40	15.76
1.46	8.04	2.07	1.05	4.09	3.04	5.87	2.40	1.93	10.54	17.61	15.65
1.60	8.80	2.10	1.05	4.01	2.41	5.87	2.33	1.74	10.89	17.95	15.62
1.51	8.48	2.14	1.05	4.11	3.01	5.85	2.46	1.88	10.33	17.38	15.37
1.52	8.93	2.17	1.13	3.78	2.53	5.95	2.39	1.62	10.76	17.64	15.34
1.57	9.09	2.17	1.07	4.02	2.57	6.13	2.38	1.86	10.02	17.32	15.12
1.52	9.15	2.21	1.22	3.77	2.82	6.04	2.32	1.61	10.47	17.25	15.03
1.55	9.64	2.19	1.11	3.97	2.62	5.90	2.37	1.79	10.18	17.00	14.87
1.51	9.75	2.22	1.28	3.61	2.79	6.22	2.28	1.65	10.17	16.76	15.25
1.58	9.99	2.22	1.29	3.87	2.40	6.02	2.32	1.52	9.99	16.44	14.98
1.55	10.02	2.25	1.32	3.67	2.86	6.03	2.28	1.97	9.72	16.73	15.19
1.49	10.42	2.27	1.30	3.73	2.51	6.09	2.29	1.64	9.43	15.92	14.97
1.52	10.32	2.26	1.47	3.53	2.86	6.21	2.25	2.01	9.52	16.26	14.79
1.57	10.73	2.25	1.40	2.80	2.53	6.00	2.26	1.53	9.25	15.66	15.06
1.53	10.91	2.23	1.56	3.15	2.58	6.28	2.24	2.03	9.15	15.99	15.16
1.51	11.05	2.27	1.54	3.13	2.60	6.01	2.23	1.59	9.00	15.45	15.16
1.53	11.20	2.24	1.63	3.35	2.40	6.12	2.22	1.89	8.72	15.20	15.40
1.50	11.43	2.25	1.61	3.47	2.53	6.21	2.27	1.94	8.72	15.44	15.47
1.51	11.71	2.24	1.70	3.28	2.54	6.09	2.32	1.44	8.52	14.86	16.01
1.48	11.56	2.20	1.69	3.22	2.66	6.00	2.24	1.72	8.46	15.08	15.23
1.51	12.12	2.22	1.74	3.35	2.61	6.17	2.23	1.90	7.98	14.56	16.27
1.47	12.04	2.21	1.70	2.93	2.54	6.01	1.74	1.66	8.20	14.74	16.36
1.45	12.44	2.18	1.81	3.32	2.62	6.06	2.18	1.80	7.64	14.52	16.32
1.44	12.50	2.18	1.79	3.00	2.62	5.99	2.17	1.67	7.83	14.40	16.30
1.49	12.71	2.14	1.89	3.11	2.60	6.03	2.16	1.89	7.28	14.41	16.30
1.43	12.94	2.20	1.80	3.09	2.51	5.90	2.24	1.69	7.59	14.29	17.26
1.44	12.82	2.14	1.85	3.21	2.53	6.06	2.28	1.61	7.05	14.35	17.51
1.39	13.11	2.17	1.90	3.00	2.56	5.89	2.20	1.73	7.09	14.25	17.66
1.43	13.32	2.14	1.94	3.00	2.52	6.06	2.28	1.89	6.97	14.48	17.60
1.31	13.43	2.17	1.96	2.97	2.40	5.84	2.28	1.76	6.44	14.11	17.46
1.43	13.55	2.18	1.96	3.04	2.61	6.07	2.24	1.65	6.61	13.99	18.16
1.36	13.34	2.18	1.92	2.88	2.55	5.82	2.32	1.87	6.22	14.33	17.90
1.33	13.88	2.20	1.97	2.91	2.44	5.34	2.25	1.43	6.22	14.63	18.21
1.31	13.85	2.23	2.02	2.83	2.56	5.80	2.29	1.82	5.89	14.02	17.95
1.34	13.92	2.25	1.99	2.94	2.32	5.85	2.32	1.58	5.84	14.63	17.83
1.29	13.94	2.23	2.00	2.93	2.52	5.87	2.28	2.19	5.80	14.29	18.32
1.34	14.14	2.30	2.02	2.80	2.35	5.70	2.38	1.78	5.53	14.41	18.39
1.24	14.24	2.31	2.08	2.97	2.52	5.83	2.27	1.45	5.43	9.29	17.91
1.25	14.46	2.36	2.03	2.77	2.31	5.63	2.22	1.84	5.33	0.15	18.58
1.26	14.14	2.37	2.07	2.78	2.45	5.61	2.29	1.71	5.17	12.25	17.82
1.26	14.45	2.44	2.08	2.78	2.24	5.59	2.29	1.88	4.88	16.81	18.34
1.26	14.25	2.44	2.10	2.81	2.34	5.40	2.07	1.39	4.95	16.79	17.58
1.23	14.63	2.47	2.30	2.72	1.97	5.57	2.13	1.92	4.88	16.91	17.46
1.20	14.55	2.51	2.04	2.62	2.42	5.33	2.18	1.44	4.59	16.65	16.96
1.12	14.65	2.55	2.05	2.80	2.19	5.49	2.28	1.93	4.66	17.28	16.45
1.23	14.57	2.59	2.12	2.63	2.44	5.28	2.23	1.41	4.67	17.00	16.20
1.17	14.48	2.63	2.11	2.65	2.14	5.36	2.30	1.91	4.54	17.32	15.73
1.19	14.66	2.64	2.11	2.68	2.45	5.26	2.26	1.50	4.56	17.05	15.13
1.13	14.53	2.66	2.08	2.51	2.19	5.21	2.28	2.01	4.49	17.22	14.83
1.26	14.68	2.69	2.10	2.71	2.30	5.09	2.13	1.73	4.46	17.06	13.93
1.11	14.55	2.74	2.07	2.65	2.22	5.04	2.32	1.76	4.43	16.69	13.42
1.16	14.76	2.74	2.07	2.66	2.23	5.05	2.17	1.71	4.32	16.93	12.58
1.21	14.54	2.78	2.02	2.62	2.21	5.01	2.30	1.56	4.40	16.54	11.92
1.25	14.66	2.75	2.01	2.54	2.23	4.96	2.24	1.49	4.35	16.54	11.38
1.12	14.69	2.79	1.98	2.62	2.24	4.94	2.22	1.66	4.37	16.09	10.46
1.18	14.24	2.77	1.97	2.50	2.14	4.88	2.24	1.65	4.34	15.81	10.32
1.23	14.64	2.83	1.98	2.67	2.29	4.77	2.19	1.65	4.28	15.35	9.65
1.22	14.31	2.80	1.90	2.49	2.12	4.89	2.24	1.52	4.38	15.39	9.61
1.29	14.58	2.78	1.97	2.55	1.69	4.67	2.25	1.59	4.23	14.75	8.95
1.17	14.64	2.78	1.81	2.46	2.10	4.88	2.24	1.74	4.42	14.57	8.93
1.25	14.39	2.76	1.93	2.51	2.24	4.65	2.24	1.45	4.22	14.35	8.32
1.27	14.27	2.79	1.84	2.46	2.14	4.74	2.11	1.99	4.37	13.98	8.53
1.33	14.51	2.72	1.89	2.48	2.17	4.69	2.25	1.63	4.34	13.75	7.94
1.33	14.39	2.72	1.88	2.49	2.25	4.53	2.04	1.68	4.26	13.76	8.13
1.36	14.32	2.66	1.78	2.40	2.13	4.71	2.28	1.42	4.31	13.57	8.24
1.33	14.43	2.69	1.83	2.59	2.22	4.55	2.11	1.69	4.44	13.56	7.77
1.34	14.35	2.65	1.82	2.42	2.18	4.59	2.19	1.52	4.25	13.86	7.93
1.43	14.10	2.60	1.82	2.60	2.16	4.58	2.22	1.58	4.41	14.05	7.74

## Sheet: Figure 3b
GTI M20 SPL overview.
Author: Guosong Zhang, guosong.zhang@hi.no
Place: NKK, Bergen
The rows are the SPL data point calculated every second without overlap.
The columns are the exposure sequence from NO.1-14 to NO.3-16.
Hydrohone senstivity -177.6dB re. 1 uPa.
The rows are SPL (90-110Hz) and the unit dB re. 1 uPa.
129.20	140.60	141.70	143.70	120.70	132.40	150.00	132.10	134.60	149.80	144.00	148.70
127.80	140.50	141.70	143.60	120.80	132.70	149.80	137.10	135.10	149.90	143.90	148.70
130.00	139.90	141.50	143.70	121.90	132.60	150.00	136.70	135.30	149.90	144.00	148.70
125.20	139.70	141.50	143.80	119.40	132.50	149.70	136.80	135.50	150.00	144.00	148.80
130.90	139.10	141.20	143.70	121.90	133.00	149.90	136.50	135.90	150.00	144.10	148.80
126.20	138.60	141.00	143.80	120.80	132.90	149.70	136.30	135.70	150.00	144.10	148.80
129.00	138.30	140.90	143.90	120.60	133.00	149.70	136.20	136.50	150.20	144.10	148.80
127.90	137.60	140.60	143.70	120.60	132.80	149.60	135.80	136.00	150.10	144.10	148.70
129.40	137.10	140.30	143.60	121.40	133.00	149.50	135.60	136.50	150.30	144.20	148.70
129.40	136.60	140.20	143.70	121.00	132.80	149.60	135.00	136.60	150.10	144.10	148.70
129.70	136.10	139.80	143.40	119.70	133.30	149.70	135.00	136.90	150.30	144.30	148.80
125.10	135.40	139.50	143.30	120.30	133.10	149.60	134.50	136.90	150.20	144.20	148.70
131.50	134.90	139.10	143.20	120.50	132.80	149.70	134.20	137.30	150.30	144.20	148.60
127.90	134.40	138.50	143.10	120.20	133.30	149.60	134.00	137.20	150.40	144.40	148.50
131.80	133.60	138.20	142.80	119.90	133.30	149.70	133.80	137.40	150.20	144.30	148.50
128.50	133.10	137.90	142.90	119.90	133.50	149.50	133.40	137.60	150.40	144.40	148.50
130.70	132.30	137.40	142.80	120.10	133.20	149.70	133.20	137.70	150.30	144.40	148.40
130.50	131.70	136.80	142.50	122.00	133.10	149.50	133.10	137.90	150.40	144.40	148.30
129.80	131.10	136.10	142.30	119.70	133.10	149.70	132.90	138.30	150.30	144.60	148.20
133.20	131.40	135.40	142.00	118.90	133.50	149.60	132.50	138.20	150.40	144.50	148.20
131.00	130.70	134.80	141.70	119.40	133.50	149.50	132.40	138.30	150.30	144.50	148.20
131.30	130.20	134.20	141.50	120.00	133.50	149.60	132.20	138.30	150.30	144.60	148.00
133.00	129.70	133.40	141.30	120.70	133.80	149.60	131.90	138.50	150.30	144.60	148.00
131.30	128.60	132.10	140.90	116.10	133.60	149.60	132.00	138.30	150.30	144.70	147.90
133.10	128.80	130.90	140.50	117.00	133.60	149.50	131.80	138.40	150.30	144.70	147.90
133.60	128.70	129.60	140.20	121.70	133.60	149.50	131.70	138.40	150.40	144.70	147.80
133.20	128.00	128.70	139.80	113.30	133.60	149.50	131.70	138.70	150.10	144.80	147.80
133.60	128.00	127.20	139.40	119.60	133.80	149.50	131.50	138.80	150.30	144.70	147.70
132.80	127.20	125.20	139.00	116.00	133.70	149.40	131.60	138.90	150.30	144.80	147.60
135.20	127.30	120.80	138.50	118.90	133.70	149.40	114.30	139.10	150.30	144.80	147.60
133.90	127.70	116.30	137.80	118.70	133.60	149.30	112.90	139.10	150.30	144.80	147.60
135.30	127.10	113.10	137.40	114.30	133.90	149.30	125.70	139.10	150.30	144.80	147.60
134.50	127.30	114.20	137.00	119.80	133.80	149.30	128.60	139.30	150.40	144.80	147.50
135.80	126.40	118.10	136.00	112.40	133.80	149.10	129.80	139.30	150.20	144.90	147.50
134.90	126.80	122.30	135.40	119.00	133.70	149.30	130.50	139.50	150.40	144.80	147.50
135.80	126.30	125.60	134.80	115.10	134.00	149.10	131.60	139.60	150.30	144.80	147.50
136.70	125.90	126.60	133.60	111.30	134.00	149.10	130.80	139.70	150.30	144.80	147.60
136.20	125.90	128.50	132.80	121.30	134.20	148.90	132.00	139.90	150.40	144.90	147.50
136.50	125.60	130.10	132.50	109.90	134.10	148.90	131.40	140.20	150.40	144.80	147.60
136.20	125.80	131.50	130.90	116.20	134.00	148.80	132.20	140.20	150.30	144.90	147.60
137.60	125.00	132.70	128.90	112.30	134.20	148.80	131.50	140.30	150.60	144.80	147.60
138.20	123.50	133.40	128.40	114.20	134.10	148.70	132.00	140.40	150.40	144.70	147.70
136.70	121.20	134.30	126.10	111.40	134.10	148.50	132.30	140.50	150.60	144.80	147.70
139.00	120.20	134.80	123.90	111.40	134.20	148.50	131.60	140.70	150.70	144.70	147.70
137.10	118.70	135.70	123.00	111.10	134.10	148.40	132.40	140.80	150.70	144.70	147.80
137.70	119.10	136.20	118.50	113.60	134.30	148.30	132.30	140.90	150.70	144.60	147.80
139.00	115.00	136.50	111.60	113.70	134.10	148.30	132.10	140.90	150.90	144.60	147.90
138.70	109.70	137.10	112.70	114.20	134.10	148.20	133.10	141.00	150.90	144.60	147.90
138.30	111.70	137.70	118.00	113.00	134.00	148.00	132.40	141.00	151.10	144.50	148.00
138.50	112.60	137.80	123.50	112.30	134.40	148.00	132.80	141.00	151.10	144.60	148.10
139.30	116.60	138.40	122.30	109.40	134.40	147.90	132.70	141.00	151.20	144.40	148.20
138.80	118.80	138.70	125.40	119.70	134.20	147.90	133.40	141.00	151.20	144.40	148.20
139.20	120.30	138.90	128.40	112.00	134.20	147.70	133.30	140.90	151.40	144.40	148.30
139.70	121.00	139.20	127.20	114.40	134.50	147.60	133.30	141.00	151.40	144.30	148.40
138.90	122.00	139.30	129.00	111.10	134.40	147.60	133.60	140.80	151.50	144.40	148.40
138.90	122.10	139.50	130.60	119.60	134.30	147.50	133.70	140.80	151.60	144.10	148.40
139.90	122.60	139.80	131.10	111.30	134.20	147.60	133.70	140.80	151.60	144.20	148.50
139.50	123.90	139.80	132.20	108.10	134.30	147.50	133.50	140.60	151.80	144.10	148.60
140.50	124.20	139.90	133.00	122.70	134.30	147.40	134.10	140.50	151.80	144.10	148.60
138.70	125.30	140.20	133.20	106.10	134.60	147.30	133.60	140.50	151.90	144.10	148.60
140.50	125.30	140.00	133.90	117.30	134.30	147.20	134.10	140.30	152.00	143.90	148.70
139.10	126.40	140.20	134.80	115.30	134.40	147.20	134.00	140.10	151.90	143.90	148.70
139.60	126.50	140.10	134.70	115.10	134.60	146.90	134.10	139.90	152.10	143.80	148.60
140.40	126.50	140.10	135.20	115.60	134.60	147.00	133.90	139.60	152.20	143.80	148.60
140.30	126.30	140.00	135.80	113.30	134.50	146.80	133.80	139.40	152.10	143.70	148.60
139.10	127.20	139.90	135.90	120.40	134.50	146.90	133.80	139.10	152.20	143.60	148.50
139.60	127.40	140.10	136.50	102.60	134.40	146.90	133.60	138.80	152.30	143.60	148.50
140.50	127.90	139.90	136.90	120.80	134.70	146.70	133.60	138.50	152.30	143.60	148.40
139.90	127.80	139.80	137.20	118.00	134.90	146.50	133.50	138.10	152.40	143.60	148.40
139.00	128.20	139.80	137.50	110.80	134.70	146.80	133.60	137.70	152.40	143.50	148.40
141.00	127.00	139.40	137.60	120.20	134.60	146.30	133.20	137.40	152.40	143.40	148.40
138.80	128.30	139.60	137.80	113.70	134.50	146.50	133.10	136.90	152.40	143.50	148.40
139.60	128.00	139.00	138.20	117.00	134.70	146.20	133.10	136.40	152.30	143.50	148.30
140.00	129.00	138.90	138.20	116.70	134.70	146.20	132.70	136.20	152.40	143.40	148.20
140.10	128.10	138.70	138.30	114.90	134.60	146.00	133.00	136.30	152.30	143.60	148.30
139.10	128.40	138.40	138.90	120.40	134.40	146.00	132.30	135.90	152.30	143.40	148.10
139.80	127.30	138.50	138.80	102.10	134.70	145.80	132.70	136.00	152.30	143.60	148.10
138.80	128.60	137.80	138.60	121.20	134.90	145.80	132.10	135.70	152.30	143.60	148.10
139.60	128.40	137.60	139.00	102.80	134.80	145.70	132.90	135.80	152.30	143.70	148.00
139.50	128.80	137.30	138.90	118.30	134.70	145.60	132.50	136.10	152.20	143.70	148.00
138.90	128.70	137.00	139.10	117.60	134.50	145.70	132.60	136.00	152.20	143.70	148.00
139.40	129.10	136.60	139.60	114.40	134.80	145.50	132.90	136.00	152.20	143.80	147.90
138.20	128.70	136.40	139.40	113.30	134.90	145.70	132.50	136.40	152.10	143.90	147.90
138.90	128.60	135.70	139.20	119.60	134.70	145.30	132.90	136.40	152.00	144.10	147.90
138.10	129.10	135.50	139.70	113.00	134.90	145.50	132.90	136.60	151.90	144.20	147.90
139.20	129.00	134.90	139.70	118.60	134.70	145.30	133.50	137.00	151.90	144.10	147.80
137.10	129.20	134.70	139.60	114.30	134.90	145.30	133.50	137.30	151.80	144.30	147.80
138.80	129.10	134.40	139.90	115.70	134.80	145.40	133.60	137.60	151.70	144.40	147.80
137.30	129.50	133.90	140.00	117.70	134.80	145.30	133.90	138.00	151.60	144.40	147.70
136.90	129.50	133.20	139.90	115.30	134.90	145.40	133.90	138.40	151.50	144.40	147.70
138.10	130.10	132.80	140.10	117.70	134.80	145.30	134.00	138.60	151.40	144.40	147.80
137.10	129.90	132.70	140.30	117.00	135.00	145.20	134.30	139.00	151.30	144.30	147.80
136.90	130.30	132.50	140.10	117.70	135.10	145.30	134.50	139.20	151.20	144.40	147.70
135.70	130.30	132.20	140.40	118.40	135.10	145.10	134.60	139.70	151.10	144.50	147.70
136.90	130.30	131.70	140.50	118.40	134.80	145.30	134.80	140.10	151.00	144.30	147.80
135.40	130.80	131.60	140.30	116.90	134.80	145.20	135.30	140.40	150.90	144.40	147.80
137.20	131.30	131.50	140.40	119.10	134.90	145.30	135.10	140.60	150.80	144.20	147.80
134.90	131.70	131.40	140.60	120.80	134.90	145.40	135.40	140.80	150.70	144.30	147.80
136.30	132.70	131.40	140.40	122.20	134.80	145.20	135.70	141.00	150.60	144.20	147.90
134.20	132.60	131.40	140.00	119.10	135.00	145.20	135.70	141.20	150.50	144.00	148.00
135.90	133.40	131.40	140.60	121.80	135.00	145.20	136.10	141.40	150.40	143.90	148.10
134.00	133.50	131.50	140.70	121.70	135.00	145.10	136.40	141.60	150.30	143.70	148.10
134.80	134.00	131.50	140.80	120.60	135.00	145.30	136.50	141.60	150.20	143.80	148.20
134.70	134.50	131.70	141.40	121.60	135.10	145.00	136.60	141.70	150.20	143.60	148.20
134.30	135.40	131.80	141.10	120.60	135.00	145.20	136.80	141.70	150.10	143.50	148.40
134.40	135.70	131.80	141.40	120.90	135.00	145.10	136.80	141.80	150.00	143.30	148.50
134.00	136.00	131.80	141.60	122.90	135.10	145.10	136.90	141.90	150.00	143.40	148.60
134.70	136.50	131.90	141.30	121.80	134.90	145.10	137.00	141.90	149.90	143.20	148.60
134.60	137.00	131.80	141.60	122.90	135.10	145.00	137.10	141.90	149.80	143.20	148.70
134.30	137.50	132.10	141.80	122.80	135.20	145.00	137.20	142.00	149.90	143.00	148.90
134.20	137.70	132.00	141.70	123.10	135.10	144.90	137.40	142.00	149.80	142.90	149.00
134.70	138.00	132.20	141.80	123.10	134.90	144.90	137.40	142.00	149.80	142.90	149.10
135.30	138.30	132.00	141.80	123.40	135.10	144.80	137.50	142.00	149.80	142.80	149.20
135.90	138.80	131.80	141.70	124.00	135.10	144.80	137.40	141.90	149.80	142.80	149.30
136.00	139.10	132.00	142.00	124.40	135.10	144.70	137.60	141.90	149.80	142.80	149.40
135.60	139.30	131.90	141.90	123.90	135.10	144.70	137.70	141.90	149.80	142.70	149.40
136.40	139.40	131.70	141.80	124.90	135.00	144.60	137.70	141.90	149.90	142.90	149.40
137.00	139.50	131.50	141.90	124.80	135.20	144.70	137.80	141.90	149.80	142.90	149.50
137.10	139.70	131.30	142.00	124.80	134.90	144.50	137.80	141.90	149.80	142.90	149.60
137.10	140.00	131.40	141.80	124.70	135.20	144.40	137.70	141.80	149.90	142.90	149.60
137.70	140.10	131.30	142.00	125.20	135.00	144.40	137.80	141.70	149.90	143.00	149.60
138.30	140.20	130.90	141.90	125.20	135.10	144.40	137.80	141.80	149.90	143.10	149.70
138.20	140.00	130.50	141.80	125.10	135.10	144.10	137.80	141.80	150.00	143.00	149.70
138.80	140.10	130.20	141.90	125.30	135.10	144.20	137.90	141.70	150.00	143.20	149.70
138.70	140.10	130.00	141.80	125.40	135.00	144.00	137.90	141.60	150.00	143.20	149.80
139.50	140.20	129.70	141.80	125.80	135.20	144.10	137.90	141.50	150.10	143.20	149.80
139.60	140.00	129.10	141.80	125.50	135.20	144.00	137.90	141.50	150.10	143.40	149.70
140.00	139.80	128.50	141.70	126.10	135.00	143.90	138.00	141.40	150.10	143.30	149.80
140.10	139.70	128.30	141.60	126.40	135.20	143.90	137.80	141.20	150.30	143.50	149.80
139.90	139.70	127.80	141.70	125.60	135.00	143.80	138.00	141.10	150.20	143.40	149.80
140.90	139.60	127.50	141.60	126.10	135.00	143.50	138.00	141.10	150.30	143.60	149.80
140.60	139.60	126.50	141.60	126.30	135.20	143.70	137.90	141.00	150.30	143.40	149.70
141.40	139.20	125.60	141.60	126.20	135.10	143.50	138.00	141.00	150.30	143.60	149.80
141.20	138.80	124.60	141.50	126.50	135.20	143.40	138.00	140.70	150.40	143.50	149.80
141.40	138.80	123.70	141.40	126.10	135.10	143.30	138.20	140.80	150.50	143.60	149.80
141.70	138.70	123.30	141.40	126.70	135.00	143.10	138.10	140.80	150.50	143.50	149.70
142.00	138.60	122.60	141.30	125.90	135.20	143.10	138.10	140.70	150.50	143.50	149.60
142.30	138.10	121.50	141.20	127.00	135.10	142.80	138.10	140.60	150.50	143.60	149.60
142.20	137.70	120.80	141.30	126.00	135.10	142.90	138.10	140.60	150.60	143.40	149.70
141.90	137.40	120.30	141.20	125.50	134.70	142.50	138.20	140.60	150.60	143.40	149.60
143.00	137.50	120.80	141.10	126.30	135.10	142.80	138.10	140.60	150.60	143.30	149.50
142.60	137.50	121.60	141.10	125.70	134.90	142.60	138.10	140.50	150.60	143.20	149.50
143.20	137.00	122.00	141.10	125.80	135.00	142.60	138.20	140.50	150.60	143.10	149.40
142.70	136.60	123.30	141.00	125.90	134.90	142.50	138.10	140.40	150.60	142.90	149.40
143.10	136.50	124.50	140.90	125.10	134.90	142.30	138.00	140.30	150.60	143.00	149.50
142.90	136.60	124.90	140.90	124.80	134.90	142.30	138.10	140.30	150.60	142.90	149.40
143.70	136.60	126.00	141.00	124.30	134.90	142.10	138.00	140.20	150.60	142.70	149.40
143.80	136.50	126.80	141.00	126.00	135.10	141.90	138.10	140.20	150.60	142.50	149.40
143.00	136.00	127.80	141.10	124.40	134.90	142.10	137.90	140.00	150.60	142.50	149.40
144.30	135.90	128.60	141.00	124.70	134.60	141.70	138.10	140.00	150.60	142.30	149.40
143.00	135.90	129.30	140.90	125.00	135.20	141.90	137.80	140.00	150.60	142.60	149.30
144.30	135.90	130.00	140.90	124.50	134.60	141.50	137.90	139.90	150.60	142.20	149.40
143.30	135.70	130.10	140.90	124.20	135.20	141.60	137.60	139.80	150.60	142.50	149.40
144.50	135.50	130.60	141.20	124.10	134.90	141.50	137.90	139.80	150.60	142.10	149.40
143.50	135.00	131.40	141.10	122.30	135.20	141.50	137.50	139.80	150.60	142.50	149.50
144.20	134.90	131.80	141.00	123.40	134.90	141.40	137.70	139.80	150.50	142.30	149.50
144.00	134.80	132.10	141.10	122.90	135.10	141.30	137.40	139.70	150.50	142.50	149.50
144.40	134.80	132.30	141.20	124.10	135.10	141.40	137.40	139.60	150.50	142.40	149.60
143.80	134.40	132.60	141.40	122.50	135.00	141.20	137.20	139.50	150.40	142.30	149.70
144.60	134.20	133.20	141.40	123.10	135.10	141.30	137.10	139.50	150.40	142.60	149.80
144.00	133.80	133.70	141.30	121.80	135.00	141.20	137.30	139.30	150.40	142.50	149.70
144.60	133.70	133.90	141.20	123.60	135.30	141.10	136.90	139.30	150.40	142.80	149.80
144.00	133.50	134.40	141.20	122.80	135.00	141.00	137.10	139.10	150.30	142.80	149.90
144.60	133.20	134.60	141.60	121.20	135.30	141.10	136.60	139.20	150.30	142.90	149.90
144.40	132.80	134.80	141.60	120.90	135.10	141.10	136.60	139.30	150.20	143.30	150.00
144.50	132.30	135.20	141.70	120.50	135.00	141.10	136.10	139.20	150.20	143.10	150.10
144.70	131.90	135.60	141.60	121.20	135.40	141.10	136.70	139.10	150.20	143.40	150.20
144.00	132.10	135.60	141.60	121.50	135.20	141.00	135.80	139.00	150.10	143.50	150.20
145.00	131.70	135.80	141.90	121.20	135.40	141.00	136.20	139.00	150.10	143.30	150.20
144.40	131.50	136.00	141.80	120.40	135.20	141.00	135.40	138.80	150.10	143.50	150.30
144.90	131.30	136.20	141.90	122.90	135.50	141.00	135.50	138.70	150.00	143.60	150.40
144.20	131.00	136.40	141.90	122.90	135.20	141.10	134.90	138.50	150.00	143.60	150.40
144.90	130.40	136.60	141.80	123.10	135.50	141.10	135.00	138.50	150.00	143.70	150.50
144.60	130.20	136.60	142.00	124.20	135.40	141.00	134.20	138.60	149.90	143.80	150.60
144.70	129.80	136.60	142.10	124.60	135.50	141.10	134.30	138.60	149.80	143.70	150.70
144.80	129.70	137.00	142.20	125.00	135.50	141.10	133.70	138.40	149.80	143.90	150.70
144.70	129.60	136.80	142.10	124.40	135.60	141.10	133.50	138.40	149.80	143.90	150.80
144.60	129.60	137.10	142.10	124.50	135.70	141.10	133.30	138.40	149.70	143.80	150.90
144.80	129.10	137.20	142.00	123.60	135.70	141.10	132.80	138.40	149.60	143.90	150.90
144.70	129.10	137.20	142.30	124.70	135.70	141.10	132.70	138.50	149.60	143.70	151.00
144.60	129.40	137.20	142.30	125.10	135.60	141.20	132.50	138.50	149.50	143.70	151.10
145.00	129.20	137.40	142.10	125.00	135.80	141.10	132.60	138.70	149.50	143.50	151.10
144.60	129.00	137.40	142.20	125.60	135.80	141.20	132.40	138.80	149.40	143.60	151.20
144.80	129.30	137.40	142.10	124.90	135.80	141.20	132.40	138.90	149.40	143.50	151.30
144.60	129.60	137.50	142.40	125.90	135.80	141.30	132.40	139.10	149.30	143.20	151.40
144.80	129.60	137.20	142.40	126.80	135.80	141.20	132.30	139.20	149.30	143.10	151.40
144.70	129.90	137.40	142.30	125.80	136.00	141.30	132.50	139.40	149.30	143.00	151.50
144.50	129.80	137.30	142.10	125.60	135.60	141.30	132.80	139.30	149.10	142.90	151.50
144.60	130.00	137.20	142.20	126.40	136.20	141.40	133.20	139.50	149.10	142.70	151.60
144.60	130.60	137.30	142.30	127.20	135.50	141.30	133.10	139.50	149.10	142.40	151.70
144.80	131.00	137.10	142.30	126.30	136.20	141.40	133.20	139.60	149.00	142.30	151.80
144.80	131.10	137.10	142.10	126.50	135.60	141.40	133.30	139.70	149.00	142.20	151.80
144.40	131.10	137.00	142.20	126.20	135.60	141.60	133.70	139.70	148.90	141.90	151.80
144.90	131.40	136.80	142.10	128.20	136.00	141.50	134.00	139.90	148.80	141.70	151.90
144.70	131.60	136.70	142.20	126.90	135.40	141.50	134.50	140.00	148.80	141.70	152.00
144.40	131.70	136.70	142.20	127.70	136.00	141.60	134.90	140.30	148.70	141.30	152.00
144.70	131.80	136.50	142.20	126.60	135.20	141.70	135.00	140.40	148.60	141.40	152.10
144.90	132.10	136.40	142.20	128.60	136.00	141.70	135.10	140.60	148.60	141.00	152.10
144.40	132.40	136.10	142.00	128.10	135.30	141.70	135.30	140.80	148.60	141.00	152.10
144.80	132.50	136.10	142.00	128.10	135.50	141.80	135.50	141.00	148.50	141.00	152.20
144.70	132.40	136.00	142.00	128.80	135.50	141.80	135.80	141.10	148.40	140.70	152.20
144.80	132.30	135.80	142.00	127.30	135.70	141.90	136.20	141.10	148.40	140.60	152.30
144.70	132.30	135.60	141.90	128.70	135.20	141.80	136.40	141.30	148.30	140.70	152.30
144.60	132.40	135.40	141.90	128.10	135.60	142.00	136.60	141.40	148.20	140.40	152.30
145.00	132.10	135.30	141.80	128.00	134.90	141.90	136.90	141.50	148.10	140.30	152.30
144.10	131.90	135.10	141.70	127.80	135.90	142.00	137.10	141.60	148.10	140.30	152.40
145.00	131.80	135.10	141.90	128.70	135.30	141.90	136.90	141.70	148.00	140.20	152.50
144.80	131.70	134.80	141.60	127.60	135.40	141.90	137.30	141.80	148.00	140.30	152.50
144.80	131.50	134.70	141.80	129.30	135.20	141.90	137.70	141.70	148.00	140.30	152.40
144.60	131.20	134.40	141.70	128.10	135.10	141.90	137.80	141.80	147.90	140.20	152.50
144.90	130.70	134.20	141.70	130.00	135.20	141.90	138.00	141.80	147.80	140.20	152.50
144.70	130.40	133.90	141.80	128.60	135.20	142.00	138.20	141.90	147.80	140.40	152.50
144.80	130.10	133.70	141.60	129.00	134.90	141.90	138.20	141.80	147.80	140.40	152.60
145.00	130.10	133.40	141.60	129.30	135.10	142.10	138.40	141.80	147.80	140.50	152.60
144.40	129.80	133.10	141.60	129.70	134.70	141.80	138.60	141.90	147.70	140.60	152.60
144.90	129.10	133.10	141.60	129.50	134.80	142.00	139.00	141.80	147.80	140.70	152.70
144.80	128.60	132.20	141.90	129.60	135.10	141.90	139.00	141.90	147.70	140.30	152.60
144.60	129.00	132.00	141.70	129.90	134.50	142.00	139.20	141.80	147.70	140.60	152.70
145.00	128.90	132.10	141.80	129.40	135.00	141.90	139.30	141.70	147.70	140.50	152.70
145.00	129.00	131.10	141.90	130.30	134.10	141.80	139.50	141.70	147.70	140.40	152.60
144.80	128.50	130.90	141.70	129.10	134.60	141.80	139.40	141.60	147.70	140.50	152.70
144.60	128.30	131.20	142.00	130.90	134.40	141.90	139.60	141.60	147.80	140.30	152.70
145.00	128.50	129.70	141.80	129.60	134.30	141.70	139.80	141.40	147.70	140.10	152.80
145.00	128.80	129.90	141.90	131.10	134.00	141.90	139.80	141.40	147.80	140.10	152.80
145.10	128.80	128.90	142.00	130.50	134.20	141.90	140.00	141.20	147.80	140.00	152.80
144.90	128.70	129.40	142.00	130.50	133.70	141.60	140.20	141.30	147.90	139.80	152.80
145.10	128.50	129.20	142.00	130.50	134.20	141.90	140.10	141.10	147.80	139.60	152.80
144.70	128.30	127.90	142.20	130.60	133.60	141.50	140.20	141.00	147.90	139.60	152.90
145.50	128.50	128.40	141.80	130.40	133.70	141.80	140.20	140.90	147.90	139.10	152.90
144.90	128.10	128.20	142.10	130.60	134.00	141.70	140.40	140.80	148.00	139.00	152.90
145.30	128.00	128.50	142.10	131.10	133.40	141.70	140.40	140.90	148.00	138.90	152.90
145.40	127.90	128.20	141.80	131.10	133.60	141.80	140.60	140.80	148.10	137.90	152.90
144.90	127.90	128.10	142.10	131.40	133.10	141.60	140.60	140.70	148.10	138.30	152.90
145.60	127.30	128.40	141.70	131.60	133.50	141.60	140.60	140.70	148.10	137.40	153.00
145.00	126.20	128.30	141.90	130.80	133.10	141.70	140.50	140.60	148.10	137.20	152.90
145.90	125.40	128.70	141.80	131.90	132.90	141.40	140.70	140.60	148.20	136.60	152.90
145.00	125.50	128.80	141.70	131.50	133.30	141.50	140.50	140.60	148.00	136.20	152.90
145.70	125.10	128.50	141.90	131.50	132.90	141.40	140.70	140.60	148.00	136.50	152.80
145.20	124.30	128.80	141.60	132.20	133.20	141.50	140.70	140.50	147.90	134.90	152.90
145.90	123.00	128.50	141.90	131.40	132.80	141.50	140.60	140.50	147.70	135.90	152.80
145.50	122.00	128.30	141.50	132.90	132.80	141.40	140.60	140.50	147.70	134.60	152.70
145.70	121.40	128.40	141.60	132.10	132.90	141.40	140.50	140.30	147.30	135.50	152.70
145.70	120.20	128.00	141.70	132.60	132.40	141.40	140.70	140.30	147.30	134.30	152.70
145.60	117.80	127.80	141.40	132.10	132.70	141.10	140.40	140.30	147.10	134.80	152.70
145.70	115.80	127.60	141.50	132.60	132.10	141.40	140.50	140.30	146.90	134.50	152.70
145.90	115.30	127.30	141.20	132.30	133.10	141.00	140.30	140.30	146.90	134.70	152.60
146.30	115.20	127.70	141.70	133.20	132.20	141.60	140.40	140.30	146.60	134.50	152.50
145.50	112.60	126.00	141.20	133.00	132.60	141.00	140.20	140.30	146.50	134.40	152.50
146.20	111.80	127.20	141.20	132.90	132.70	141.40	140.30	140.10	146.40	134.50	152.50
146.00	113.40	126.40	141.20	133.10	132.20	141.10	140.10	140.00	146.20	134.30	152.50
145.70	115.10	126.90	141.10	132.90	132.60	140.90	140.00	140.00	146.10	134.60	152.40
146.50	115.40	127.40	141.20	133.30	131.80	141.20	140.00	140.10	146.00	134.60	152.30
146.20	116.20	126.50	140.90	132.80	132.40	140.70	139.90	140.10	145.90	135.10	152.20
145.80	118.30	127.20	141.00	133.00	131.80	141.00	140.00	140.10	145.80	135.20	152.20
146.20	119.30	126.70	141.00	133.00	132.30	140.90	139.70	140.10	145.60	135.60	152.20
146.30	119.60	128.10	140.70	133.70	131.70	140.80	140.10	140.00	145.50	135.80	152.10
146.20	119.80	127.60	140.80	133.30	132.30	140.90	139.60	139.90	145.50	136.00	152.00
146.90	121.40	127.40	140.60	133.50	131.90	140.70	139.70	139.90	145.40	136.50	151.90
146.50	122.00	129.30	140.50	133.30	131.80	140.70	139.60	140.00	145.20	136.20	151.80
146.30	122.60	127.60	140.70	133.20	132.10	140.60	139.50	140.00	145.30	137.10	151.90
146.70	121.90	130.10	140.20	133.70	132.00	140.50	139.50	139.90	145.20	136.80	151.80
146.60	122.00	128.60	140.60	133.60	131.70	140.60	139.40	139.90	145.10	137.40	151.70
146.60	122.40	130.50	140.20	133.60	132.10	140.30	139.50	139.70	145.10	137.50	151.60
147.00	123.10	129.30	140.30	134.40	131.70	140.60	139.30	139.80	145.00	138.10	151.60
146.70	123.20	130.10	140.30	133.90	131.80	140.40	139.30	139.70	145.00	138.10	151.60
146.70	122.60	130.20	139.80	134.70	131.30	140.30	139.30	139.70	145.00	138.40	151.60
147.10	122.70	131.10	140.30	134.00	131.50	140.60	139.30	139.80	145.10	138.70	151.60
147.10	122.80	130.40	140.10	134.90	131.40	140.00	139.00	139.70	145.10	139.00	151.70
146.70	122.60	130.40	139.80	133.80	130.80	140.70	139.20	139.70	145.10	139.10	151.70
147.20	121.90	130.80	140.00	134.50	131.60	139.90	139.20	139.60	145.20	139.50	151.80
147.00	121.80	131.00	139.90	133.50	131.20	140.50	139.10	139.70	145.20	139.70	151.90
146.90	121.60	131.30	139.70	134.30	131.20	140.10	139.20	139.60	145.20	140.30	152.00
147.50	121.50	130.60	139.90	133.50	131.30	140.00	139.30	139.60	145.30	140.20	152.00
147.30	121.20	131.40	139.70	134.20	131.10	140.10	138.90	139.50	145.30	140.80	152.20
146.90	120.60	130.70	139.90	133.30	131.10	140.00	139.30	139.60	145.40	140.70	152.20
147.40	120.20	131.10	139.50	133.80	130.80	140.20	138.80	139.60	145.40	141.20	152.40
147.40	119.80	130.90	139.60	133.70	130.70	140.00	139.60	139.50	145.50	141.40	152.40
146.90	118.90	131.00	139.70	133.40	131.10	140.00	138.70	139.50	145.50	141.80	152.50
147.70	117.20	130.90	139.50	134.00	130.40	139.90	139.40	139.30	145.60	142.00	152.50
147.30	117.10	130.20	139.60	134.00	130.50	139.90	139.00	139.40	145.70	142.20	152.60
147.00	117.70	130.50	139.40	134.30	130.50	139.70	139.40	139.40	145.70	142.50	152.70
147.70	117.30	130.60	139.30	134.60	130.30	139.50	139.20	139.40	145.90	142.70	152.70
147.20	115.40	130.40	139.50	134.40	130.60	139.90	139.70	139.40	145.90	142.90	152.70
147.40	113.80	130.30	139.50	134.30	130.20	139.30	139.20	139.30	146.00	143.30	152.70
147.70	113.10	129.40	139.30	134.30	130.60	139.90	139.70	139.20	146.10	143.30	152.70
147.20	111.60	129.50	139.40	133.90	129.90	139.30	139.80	139.20	146.20	143.60	152.70
147.40	108.50	129.60	139.20	134.50	130.80	139.60	139.80	139.10	146.20	143.50	152.60
147.60	103.90	129.50	139.20	133.60	129.80	139.20	139.90	139.10	146.40	144.00	152.50
147.20	98.56	129.40	139.30	134.50	130.60	139.20	139.80	139.20	146.50	144.00	152.40
147.40	104.60	128.90	139.30	133.60	130.10	139.00	140.10	139.10	146.60	144.40	152.20
147.80	105.40	128.80	139.20	134.20	130.50	139.10	140.00	139.10	146.70	144.70	152.10
147.20	95.64	128.90	139.00	133.30	129.80	138.90	140.30	139.20	146.80	145.00	152.00
147.50	104.30	129.10	139.10	134.10	130.30	138.90	140.50	139.20	146.90	144.90	151.70
147.90	102.20	129.10	139.20	133.70	130.00	138.60	140.30	139.10	147.00	145.40	151.60
147.10	108.10	129.00	139.10	133.70	130.10	138.60	140.30	139.00	147.00	145.40	151.30
147.50	108.80	128.70	139.00	133.30	130.20	138.20	140.70	139.10	147.10	145.80	151.20
147.80	112.70	129.20	138.80	133.70	129.90	138.20	140.40	139.10	147.10	145.70	151.10
147.10	112.10	129.30	138.90	133.20	130.50	137.90	140.80	139.10	147.40	146.20	150.90
147.30	112.40	130.20	139.00	133.70	129.70	137.90	140.70	139.10	147.40	146.20	150.70
147.90	112.30	129.70	138.70	133.20	130.30	137.80	141.10	139.00	147.60	146.60	150.70
147.10	114.40	130.20	138.80	133.70	129.50	137.30	141.00	139.20	147.50	146.80	150.70
147.50	116.20	130.90	138.60	133.50	130.10	137.20	141.30	139.00	147.80	146.80	150.80
147.40	118.00	130.70	138.80	133.50	129.80	136.80	141.40	139.10	147.60	147.20	150.90
147.10	119.60	131.40	138.60	134.00	130.40	136.40	141.40	139.10	147.60	147.30	151.00
147.60	120.00	131.40	138.50	133.30	129.60	136.50	141.50	139.00	147.50	147.40	151.10
147.10	121.30	132.10	138.50	134.00	129.90	135.80	141.60	139.00	147.50	147.80	151.20
147.10	122.10	132.20	138.60	133.60	129.40	135.80	141.80	139.00	147.50	147.90	151.40
146.90	123.00	132.60	138.50	133.90	129.30	135.50	141.80	139.10	147.50	148.10	151.50
147.40	123.90	133.20	138.30	133.90	129.40	135.10	141.90	139.20	147.30	148.30	151.60
146.30	124.40	133.30	138.20	133.80	129.70	135.20	142.00	139.10	147.30	148.40	151.70
147.50	125.70	133.60	138.30	134.00	129.50	134.50	142.20	139.20	147.00	148.70	151.90
146.80	126.20	134.10	138.20	133.90	129.50	134.80	142.20	139.30	146.90	148.80	152.00
146.70	126.40	134.20	138.10	134.10	129.60	134.10	142.40	139.30	146.60	149.10	152.00
146.90	126.90	134.50	138.20	133.80	129.60	134.20	142.60	139.20	146.30	149.20	152.00
146.70	127.70	134.70	137.90	134.10	129.20	134.00	142.40	139.30	146.20	149.30	152.00
146.50	128.30	135.00	138.10	134.20	129.70	133.60	142.80	139.20	145.80	149.60	152.00
147.10	128.10	135.10	137.90	134.20	129.10	133.70	142.70	139.30	145.70	149.70	152.00
146.30	127.70	135.20	137.80	134.10	129.00	133.70	142.90	139.20	145.40	149.90	151.90
146.30	128.40	135.40	137.90	134.40	129.70	133.50	143.00	139.20	145.20	150.10	151.90
146.90	129.30	135.50	137.90	134.30	129.00	133.60	143.00	139.20	144.90	150.30	151.80
146.10	129.60	135.60	137.70	134.40	129.60	133.50	142.90	139.20	144.60	150.50	151.70
146.30	129.30	135.50	137.50	134.40	129.20	133.50	143.10	139.10	144.30	150.60	151.60
146.40	129.10	135.70	137.60	134.60	129.90	133.50	143.00	139.30	144.10	150.70	151.60
146.00	129.10	135.60	137.80	134.60	129.20	133.60	143.20	139.10	143.80	150.90	151.40
145.60	129.90	135.70	137.60	134.90	129.10	133.80	143.20	139.30	143.40	151.10	151.30
146.50	129.90	135.50	137.40	134.90	129.50	133.70	143.30	139.20	143.40	151.00	151.20
145.50	129.70	135.50	137.20	134.70	129.00	133.90	143.30	139.10	143.20	151.30	151.10
145.90	129.90	135.40	137.40	134.80	129.10	133.80	143.20	139.10	143.10	151.30	150.90
145.80	130.00	135.20	137.40	135.00	129.70	134.00	143.30	139.10	143.00	151.40	150.80
145.10	130.70	135.20	137.20	135.10	129.10	134.10	143.20	139.30	142.80	151.50	150.60
145.70	130.60	135.00	137.10	135.20	129.80	134.30	143.30	139.20	142.90	151.60	150.50
145.40	130.90	134.80	137.00	135.30	129.10	134.40	143.20	139.20	142.80	151.70	150.30
145.40	131.00	134.60	137.00	135.40	129.90	134.60	143.30	139.20	142.80	151.70	150.30
145.40	131.30	134.50	137.00	135.50	129.10	134.80	143.20	139.10	143.20	152.00	150.20
145.30	131.60	134.00	136.70	135.40	129.90	135.00	143.40	139.10	142.90	152.00	150.10
144.60	132.00	133.70	136.70	135.70	128.60	135.10	143.10	139.00	143.30	152.10	149.90
145.40	132.10	133.20	136.60	135.50	129.90	135.30	143.30	139.20	143.50	152.20	149.80
145.00	132.10	133.30	136.50	135.70	128.80	135.40	143.20	139.20	143.60	152.40	149.80
144.20	132.10	132.60	136.40	135.90	129.70	135.60	143.10	139.30	143.90	152.40	149.80
145.20	132.60	132.10	136.50	136.00	128.90	135.90	143.20	139.10	144.40	152.50	149.70
144.20	132.90	131.60	136.30	136.10	129.30	136.00	143.20	139.20	144.40	152.60	149.60
144.40	133.20	131.30	136.20	136.20	129.10	136.10	143.20	139.10	144.90	152.60	149.60
144.80	133.10	130.90	136.10	136.50	129.50	136.20	143.00	139.20	145.10	152.70	149.50
144.10	132.90	130.10	136.00	136.30	128.70	136.20	143.20	139.00	145.50	152.80	149.50
144.30	133.40	129.80	136.00	136.30	129.20	136.20	143.10	139.20	146.00	152.80	149.50
144.10	133.60	129.20	136.00	136.20	128.90	136.40	143.00	139.00	145.80	152.90	149.50
143.60	133.70	128.00	135.80	136.40	129.40	136.40	143.10	139.10	146.50	152.90	149.50
144.00	133.60	127.60	135.80	136.50	128.70	136.40	143.00	139.00	146.50	153.10	149.50
144.40	133.60	126.70	135.70	136.60	129.30	136.20	143.10	139.00	146.70	153.10	149.60
143.30	133.60	126.00	135.60	136.60	128.80	136.30	143.00	138.90	147.10	153.10	149.60
143.80	133.80	124.60	135.60	136.60	128.90	136.10	143.10	138.90	147.10	153.10	149.70
143.80	133.60	124.50	135.70	136.80	129.00	136.20	143.10	138.80	147.40	153.10	149.70
142.80	133.60	123.40	135.50	136.80	128.90	136.20	143.00	138.80	147.50	153.20	149.70
144.20	133.50	123.40	135.40	136.80	128.80	136.10	143.00	138.80	147.70	153.30	149.80
142.90	133.60	122.60	135.40	137.10	128.90	136.20	143.00	138.70	147.90	153.30	149.80
143.10	133.40	121.60	135.70	136.90	128.80	135.80	143.10	138.50	148.00	153.30	149.80
143.40	133.20	121.00	135.70	137.10	129.20	135.90	143.20	138.40	148.20	153.40	149.80
142.80	133.20	121.00	135.60	137.10	129.20	135.60	143.00	138.40	148.30	153.40	149.80
142.90	133.10	121.30	135.50	137.20	128.90	135.30	143.20	138.10	148.40	153.50	149.80
143.00	133.10	121.70	135.80	137.20	129.40	135.30	143.20	138.10	148.60	153.40	149.80
142.70	132.30	122.00	135.80	137.40	129.00	135.30	143.40	138.00	148.60	153.50	149.80
142.40	132.10	122.20	135.60	137.30	129.00	135.10	143.20	137.80	148.80	153.40	149.90
143.10	132.30	123.20	135.30	137.40	129.70	135.00	143.40	137.70	148.70	153.50	149.90
141.80	132.30	124.10	135.50	137.40	128.80	134.80	143.50	137.30	148.80	153.50	149.90
142.60	131.60	124.20	135.80	137.50	129.30	134.70	143.20	137.40	148.80	153.50	149.90
142.60	131.20	124.30	135.80	137.50	129.10	134.30	143.50	137.20	148.80	153.50	149.70
141.80	130.80	124.90	135.60	137.50	129.10	134.00	143.50	137.20	148.80	153.50	149.60
142.50	130.70	125.60	135.40	137.60	129.00	133.90	143.70	136.80	148.80	153.50	149.60
141.80	130.20	125.80	135.70	137.60	128.50	133.60	143.80	136.60	148.80	153.60	149.60
142.20	129.90	126.30	135.90	137.60	128.40	133.40	143.70	136.30	148.80	153.50	149.60
141.90	129.50	126.50	135.90	137.70	128.30	133.40	143.90	136.20	148.70	153.60	149.40
142.00	128.60	126.40	135.60	137.80	129.00	133.30	144.00	136.00	148.60	153.60	149.30
141.70	128.20	126.80	135.60	137.90	128.10	133.00	144.00	135.90	148.60	153.60	149.20
142.10	128.00	127.10	135.90	137.70	128.60	132.60	144.00	135.70	148.50	153.60	149.20
141.60	128.20	127.30	136.10	137.90	128.40	132.30	144.10	135.30	148.40	153.60	149.10
141.30	127.50	127.30	135.90	137.80	128.70	132.10	144.30	135.30	148.30	153.70	149.00
142.00	126.50	127.20	135.90	138.00	128.00	131.80	144.20	135.10	148.20	153.70	148.90
141.40	126.10	127.30	135.90	137.90	128.20	131.90	144.30	135.10	148.00	153.70	148.80
141.70	126.20	127.10	136.00	137.90	128.70	131.60	144.50	134.90	148.00	153.70	148.70
141.40	126.60	127.60	135.90	138.00	128.50	131.80	144.70	134.50	147.70	153.70	148.60
141.60	126.80	127.30	135.80	138.10	128.40	131.60	144.40	134.90	147.80	153.80	148.40
141.40	126.20	126.70	136.00	137.80	127.90	131.70	144.50	134.40	147.40	153.80	148.30
141.60	125.80	127.00	136.00	138.00	128.60	131.50	144.60	134.50	147.40	153.80	148.20
141.30	126.20	126.90	136.10	137.90	127.80	131.30	144.70	134.00	147.10	153.90	148.10
141.30	127.00	126.20	136.20	138.10	128.20	131.30	144.80	134.00	147.00	153.90	147.90
141.30	127.10	125.90	136.10	138.10	127.60	131.30	144.70	134.10	146.80	153.90	147.80
141.40	127.10	125.60	136.40	137.90	128.30	131.50	144.80	133.90	146.60	154.10	147.70
141.20	126.80	124.90	136.50	138.10	127.90	131.50	144.80	134.30	146.50	154.10	147.60
141.40	126.80	124.30	136.30	138.10	127.20	131.60	144.80	133.40	146.20	154.20	147.40
140.90	127.70	124.00	136.50	138.10	127.80	131.80	144.80	134.20	146.00	154.30	147.30
141.40	127.70	123.40	136.60	138.10	127.30	131.60	144.90	133.60	145.80	154.30	147.20
141.20	127.70	121.40	136.80	138.00	127.00	131.90	144.80	134.00	145.60	154.40	147.10
141.50	127.30	119.80	136.70	138.10	127.20	131.10	144.90	133.60	145.50	154.50	147.10
141.10	127.40	119.80	136.70	138.20	126.60	132.20	144.90	134.10	145.20	154.50	147.10
141.10	127.90	117.80	137.10	138.00	126.90	130.90	145.00	133.10	145.00	154.60	147.10
141.00	128.20	116.10	137.20	138.20	126.70	132.30	144.90	134.00	144.90	154.70	147.10
141.20	128.20	113.60	137.10	138.00	126.90	131.50	144.90	133.50	144.60	154.80	147.20
140.90	127.50	107.40	137.00	138.20	126.80	132.30	144.90	133.80	144.50	154.80	147.30
141.10	126.90	92.63	137.00	138.00	126.70	132.10	145.00	133.80	144.10	154.90	147.30
140.90	127.50	107.70	137.30	138.10	127.20	132.10	144.90	133.90	144.10	155.00	147.30
140.80	127.60	104.30	137.50	138.10	127.60	132.30	145.10	134.10	143.80	155.00	147.50
140.70	127.00	110.60	137.50	138.20	127.00	132.80	144.90	133.80	143.50	155.10	147.50
140.90	126.80	114.10	137.50	138.20	127.50	132.70	144.90	134.00	143.50	155.10	147.50
140.80	125.90	116.70	137.60	138.10	127.40	133.30	144.80	134.20	143.20	155.20	147.50
140.60	125.60	116.70	137.80	138.20	127.90	132.90	144.80	133.60	143.10	155.20	147.50
140.60	125.10	116.60	137.90	138.20	127.80	133.30	145.10	134.60	143.00	155.30	147.50
140.30	125.00	119.10	137.90	138.10	127.60	133.60	144.90	133.50	142.60	155.40	147.50
140.60	124.30	118.90	138.00	138.20	128.10	133.20	145.00	134.50	142.70	155.40	147.50
140.50	123.30	119.20	138.20	138.20	128.40	133.60	144.90	134.00	142.40	155.60	147.50
140.20	123.10	119.20	138.40	138.20	128.60	133.80	145.00	134.40	142.20	155.60	147.40
140.30	122.10	119.50	138.50	138.20	128.30	133.80	144.90	134.20	142.10	155.80	147.30
140.40	121.50	119.80	138.40	138.30	128.70	133.90	144.90	134.50	142.00	155.90	147.20
140.20	121.00	119.20	138.70	138.30	129.00	134.20	145.10	134.50	141.80	156.00	147.20
140.00	118.40	117.70	138.90	138.20	128.70	133.80	144.90	134.10	141.80	156.10	147.10
139.90	117.70	117.60	138.80	138.10	128.80	134.10	144.80	134.80	141.70	156.30	147.00
139.80	116.90	116.80	139.00	138.20	129.20	134.20	145.00	134.40	141.50	156.40	146.90
139.60	117.00	117.60	139.10	138.20	129.10	134.20	145.10	134.90	141.50	156.60	146.70
139.50	110.50	115.20	139.30	138.20	129.10	134.40	145.00	134.20	141.40	156.60	146.60
139.20	109.00	114.80	139.30	138.20	129.30	134.50	144.80	134.80	141.40	156.70	146.30
139.00	105.30	113.60	139.30	138.20	129.50	133.80	145.00	134.30	141.30	156.90	146.10
139.10	106.80	111.00	139.50	138.20	129.70	135.10	145.10	135.00	141.40	157.00	145.80
138.80	109.30	111.00	139.70	138.30	129.30	133.70	145.00	134.80	141.40	157.00	145.60
138.80	110.80	113.70	139.70	138.00	129.50	134.60	145.00	134.80	141.50	157.10	145.30
139.00	110.80	110.80	139.90	138.30	129.90	134.70	145.10	134.50	141.40	157.20	145.00
138.90	111.90	109.40	139.80	138.00	129.50	133.50	132.30	134.90	141.60	157.20	144.60
139.10	111.40	110.10	140.00	138.10	130.60	135.20	102.30	134.60	141.60	157.40	144.30
139.20	112.10	113.30	140.20	138.30	129.50	133.90	101.20	134.60	141.70	157.40	144.00
139.50	113.00	110.80	140.00	138.00	130.40	134.70	101.90	135.00	141.80	157.40	143.80
139.50	115.20	116.50	140.20	138.40	130.00	134.70	146.80	134.70	141.80	157.50	143.50
139.70	112.30	111.50	140.20	137.80	130.20	134.20	146.60	134.60	141.90	157.40	143.20
140.40	112.90	115.40	140.40	138.40	129.60	135.20	146.60	134.60	142.20	157.40	142.70
140.70	112.60	115.30	140.50	137.80	130.00	134.20	146.40	134.60	142.10	157.50	142.60
140.60	109.90	115.50	140.40	138.20	130.00	135.00	146.40	134.70	142.40	157.50	142.30
141.00	112.00	113.50	140.60	137.90	129.80	134.40	146.50	134.70	142.30	157.50	142.10
141.60	110.90	117.80	140.50	138.00	130.20	134.80	146.30	134.60	142.70	157.50	142.10
141.90	113.40	114.90	140.60	137.90	130.30	134.70	146.20	134.90	142.70	157.50	141.90
142.30	114.10	117.60	140.80	138.10	130.20	134.40	146.20	134.80	143.00	157.50	141.70
142.40	115.60	118.10	140.80	137.80	130.00	134.50	146.10	134.90	143.10	157.50	141.70
142.80	117.10	117.60	140.80	138.00	130.20	134.10	146.10	134.70	143.30	157.50	141.60
142.90	119.20	116.60	140.70	137.80	129.50	134.40	146.20	135.00	143.50	157.50	141.40
143.30	120.50	118.90	140.80	137.90	129.90	133.90	146.00	134.70	143.60	157.40	141.50
143.70	119.60	116.90	140.90	137.90	129.70	133.80	146.00	135.00	143.80	157.40	141.10
143.90	121.40	119.80	140.80	137.80	129.80	134.00	145.90	134.80	144.00	157.40	141.10
143.90	121.80	119.00	140.80	138.00	129.40	133.20	145.90	135.00	144.30	157.40	140.90
144.40	123.30	118.70	140.90	137.80	129.40	133.90	145.70	135.00	144.30	157.30	140.80
144.70	123.80	120.10	140.90	137.70	129.60	132.60	145.80	135.00	144.60	157.30	140.40
144.90	124.90	121.20	140.90	137.70	129.30	133.60	145.70	135.00	144.70	157.30	140.50
144.80	125.70	119.90	140.70	137.70	129.30	133.00	145.70	135.00	144.90	157.20	140.10
145.10	125.90	119.50	140.80	137.70	129.10	132.90	145.50	135.00	145.10	157.20	139.80
145.30	127.00	121.60	140.80	137.60	129.70	132.90	145.60	135.00	145.20	157.20	139.70
145.50	127.30	121.60	140.80	137.80	128.70	132.30	145.40	135.10	145.40	157.10	139.30
145.70	128.20	122.60	140.80	137.40	129.30	133.00	145.30	135.20	145.50	157.10	139.10
145.90	127.50	122.20	140.70	137.60	128.90	132.40	145.30	135.20	145.60	157.10	138.80
145.90	128.90	122.80	140.80	137.60	129.50	132.70	145.30	135.10	145.60	157.10	138.00
145.90	128.90	122.10	140.60	137.30	129.10	132.90	145.10	135.30	145.70	157.10	138.00
146.20	129.00	124.10	140.60	137.50	129.10	133.00	145.20	135.30	145.80	157.10	137.40
146.20	129.40	123.80	140.60	137.30	128.90	133.10	145.10	135.10	145.90	157.00	136.70
146.40	129.70	124.70	140.50	137.40	129.20	132.90	144.90	135.40	146.00	157.10	136.40
146.30	129.90	123.40	140.50	137.40	128.30	133.20	145.00	135.10	146.00	157.10	135.80
146.60	129.70	125.10	140.50	137.20	129.30	133.30	144.80	135.50	146.00	157.10	135.10
146.50	130.50	125.60	140.40	137.30	128.60	133.50	144.80	135.00	146.10	157.10	134.60
146.70	130.10	126.50	140.30	137.10	129.10	133.60	144.80	135.50	146.10	157.10	134.20
146.60	130.40	125.80	140.30	137.40	128.70	133.80	144.70	135.10	146.00	157.10	133.50
146.70	130.40	126.10	140.20	137.10	128.80	134.10	144.60	135.30	146.00	157.10	133.30
146.60	130.40	126.10	140.10	137.20	128.90	134.30	144.60	135.40	145.90	157.10	132.60
147.00	130.10	127.70	140.00	137.00	128.20	134.20	144.50	135.10	145.80	157.00	132.70
146.80	130.20	128.40	140.00	137.10	128.90	134.40	144.50	135.50	145.90	157.00	132.20
146.80	130.00	127.60	139.90	137.30	128.10	134.40	144.40	135.20	145.70	157.00	131.90
146.70	129.80	127.70	139.80	137.00	128.70	134.60	144.30	135.40	145.70	157.00	131.90
146.90	130.10	128.00	139.70	137.00	128.00	134.60	144.30	135.10	145.60	156.90	132.20
146.90	129.60	129.30	139.60	137.00	129.00	134.60	144.20	135.40	145.50	156.80	131.70
146.90	129.10	129.20	139.60	137.00	128.30	134.70	144.10	135.40	145.30	156.80	132.40
146.80	129.30	129.50	139.50	136.90	128.90	134.80	144.10	135.20	145.20	156.80	131.90
147.00	129.60	129.00	139.40	136.90	128.30	134.80	144.10	135.40	145.20	156.70	132.70
146.80	129.20	129.20	139.20	136.90	128.80	134.80	144.00	135.30	144.90	156.60	132.20
146.90	129.00	130.10	139.20	137.00	129.00	134.90	143.90	135.10	144.90	156.60	132.50
146.80	129.30	130.30	139.10	136.90	128.40	134.90	143.90	135.50	144.60	156.40	133.00
147.00	129.80	130.30	138.90	136.90	128.30	134.90	143.70	135.00	144.60	156.30	132.40
146.90	129.40	130.10	138.90	137.00	128.60	134.90	143.70	135.50	144.40	156.30	132.80
146.90	129.80	130.40	138.70	137.00	128.00	134.90	143.70	135.10	144.30	156.20	131.60
147.00	130.10	130.20	138.60	136.90	128.00	134.90	143.70	135.30	144.10	156.10	132.00
146.80	130.20	131.00	138.50	136.90	127.40	135.00	143.50	135.20	144.10	156.00	131.60
146.60	130.30	130.70	138.40	136.90	127.70	134.60	143.60	135.20	143.90	155.90	130.80
146.80	130.90	130.70	138.30	137.10	127.10	134.80	143.50	135.40	143.70	155.80	131.10
146.80	131.20	130.40	138.10	136.90	127.40	134.70	143.40	135.10	143.60	155.70	130.30
146.90	131.20	130.60	138.00	137.10	127.40	134.70	143.50	135.40	143.50	155.60	129.50
146.80	131.30	130.70	137.90	137.20	126.90	134.40	143.30	135.10	143.40	155.50	128.20
146.60	131.50	130.80	137.80	137.10	126.80	134.30	143.30	135.40	143.20	155.30	128.60
146.60	131.60	130.60	137.50	137.20	127.30	134.40	143.30	135.10	143.10	155.20	127.40
146.70	131.90	130.60	137.50	137.30	126.20	134.20	143.40	135.40	142.90	155.00	126.10
146.50	132.10	129.50	137.40	137.30	127.70	134.10	143.30	135.30	143.00	154.80	125.60
146.70	131.70	130.50	137.30	137.50	126.30	133.80	143.20	135.30	142.70	154.50	124.80
146.50	131.50	129.80	137.10	137.60	126.40	133.60	143.30	135.40	142.80	154.40	125.70
146.50	131.70	130.10	136.90	137.60	126.10	133.70	143.10	135.10	142.60	154.10	125.70
146.60	131.50	129.50	136.90	137.70	125.70	133.40	143.30	135.60	142.50	154.00	126.90
146.50	131.30	128.30	136.60	137.80	126.40	133.20	143.30	135.20	142.50	153.80	128.00
146.40	131.20	129.60	136.70	137.90	126.10	133.40	143.30	135.70	142.20	153.70	128.80
146.30	130.60	127.90	136.40	137.80	125.50	133.20	142.90	135.20	142.30	153.50	129.70
146.30	130.10	129.50	136.60	137.80	125.50	133.10	143.30	136.00	142.00	153.50	130.00
146.50	130.20	127.10	136.20	137.90	126.10	133.00	143.00	135.30	141.90	153.30	130.90
146.30	129.70	127.70	136.10	138.00	125.60	132.80	143.20	135.80	141.80	153.30	130.70
146.30	129.40	126.30	136.10	138.10	126.40	133.20	142.90	136.10	141.70	153.30	131.50
146.30	128.90	127.80	135.80	138.20	125.20	132.90	143.00	135.50	141.50	153.20	132.10
146.10	128.30	125.30	135.70	138.10	126.60	133.20	142.80	136.40	141.50	153.30	132.50
146.10	128.00	126.60	135.60	138.10	124.50	133.20	143.10	136.00	141.40	153.40	133.40
146.20	128.50	124.00	135.60	138.30	126.50	133.30	142.80	136.30	141.30	153.40	133.50
146.20	128.30	125.30	135.30	138.20	124.00	133.80	142.80	136.20	141.20	153.40	134.20
146.10	127.90	124.60	135.20	138.20	125.70	133.70	142.70	136.50	141.10	153.60	134.80
146.00	128.10	123.70	134.90	138.40	125.40	133.90	142.90	136.50	140.90	153.80	135.30
146.20	128.10	124.10	134.60	138.40	125.60	134.10	142.60	136.80	141.00	153.80	135.60
146.10	128.50	120.20	134.40	138.40	125.80	134.50	142.60	136.70	140.70	154.10	136.30
146.00	128.90	122.50	134.20	138.50	126.40	134.70	142.60	137.00	140.70	154.30	136.50
146.10	129.30	121.20	134.10	138.50	125.40	135.00	142.30	136.80	140.70	154.50	136.90
146.10	128.90	121.90	133.90	138.50	125.70	135.50	142.50	137.10	140.60	154.70	137.50
145.90	129.20	119.40	133.50	138.50	124.60	135.80	142.50	137.10	140.50	154.80	138.00
146.20	129.60	119.80	133.30	138.60	124.80	136.10	142.50	137.20	140.60	155.00	138.10
146.00	130.10	115.70	133.20	138.50	126.20	136.30	142.40	137.10	140.30	155.20	138.70
146.00	130.20	119.70	132.90	138.50	124.40	136.70	142.30	137.30	140.50	155.30	139.00
146.10	130.10	116.10	132.60	138.60	126.40	137.00	142.30	137.20	140.20	155.50	139.20
145.90	130.00	120.20	132.50	138.60	124.10	137.30	142.20	137.40	140.30	155.60	139.60
146.00	130.20	111.70	132.50	138.50	124.40	137.40	142.40	137.20	140.20	155.70	139.80
145.80	130.40	116.80	132.40	138.60	125.70	137.70	142.20	137.40	140.20	155.80	140.10
145.90	130.40	113.90	132.10	138.40	123.80	138.00	142.20	137.30	140.10	155.90	140.00
145.90	130.40	116.70	132.10	138.40	126.40	138.10	142.20	137.30	139.90	155.90	140.40
145.80	129.90	115.90	132.30	138.30	123.20	138.10	142.40	137.40	139.90	156.00	140.50
145.80	130.00	116.20	132.50	138.40	125.30	138.40	142.20	137.40	139.70	156.10	140.60
145.60	130.10	117.60	132.40	138.30	124.50	138.60	142.20	137.40	139.60	156.00	140.60
145.70	130.00	116.00	132.70	138.50	121.60	138.70	142.30	137.40	139.50	156.10	140.50
145.60	129.40	117.10	132.90	138.20	125.10	138.60	142.10	137.40	139.30	156.00	140.60
145.60	129.20	118.00	133.40	138.30	120.00	138.80	142.40	137.40	139.20	156.00	140.50
145.50	128.90	120.00	133.60	138.10	123.30	139.00	142.30	137.30	139.00	155.90	140.40
145.30	128.20	120.00	133.60	138.10	117.90	139.10	142.30	137.40	138.90	155.90	140.80
145.30	127.90	119.50	134.00	138.00	121.70	139.10	142.20	137.10	138.60	155.80	140.40
145.20	127.50	120.60	134.40	138.00	118.00	139.20	142.30	137.30	138.60	155.70	140.90
145.10	126.50	121.60	134.80	138.20	120.50	139.40	142.20	137.10	138.30	155.60	140.80
145.00	125.60	122.70	135.00	137.90	117.10	139.50	142.30	137.30	138.40	155.50	141.20
145.00	125.90	123.30	135.30	138.10	118.60	139.30	142.40	137.00	138.20	155.30	141.40
144.90	125.40	123.60	135.50	137.70	114.10	139.50	142.30	137.20	138.20	155.20	141.40
144.70	124.50	124.10	135.80	138.10	119.50	139.60	142.30	137.00	138.10	155.00	141.90
144.60	123.60	124.80	136.00	137.70	117.50	139.70	142.40	137.00	138.00	154.80	142.00
144.50	123.70	125.50	136.30	137.70	114.30	139.70	142.40	136.90	137.90	154.70	142.30
144.40	123.40	126.50	136.50	137.70	118.10	139.70	142.40	136.90	137.90	154.40	142.50
144.20	123.30	126.70	136.70	137.70	108.80	139.80	142.40	136.80	137.80	154.20	142.90
144.10	123.90	127.20	136.90	137.60	119.00	139.90	142.60	136.70	137.70	154.00	143.20
144.00	124.20	127.80	137.10	137.70	112.80	139.80	142.30	136.50	137.80	153.70	143.50
143.80	124.20	128.70	137.20	137.40	121.20	139.90	142.80	136.60	137.50	153.40	144.00
143.50	124.50	128.70	137.30	137.80	109.40	139.90	142.40	136.20	137.70	153.10	144.10
143.60	125.20	129.20	137.40	137.40	119.60	139.90	142.50	136.40	137.50	152.80	144.50
143.50	126.00	130.00	137.50	137.60	105.00	139.90	142.60	136.20	137.60	152.50	144.90
143.20	125.60	130.50	137.70	137.20	116.40	139.90	142.70	136.30	137.60	152.10	145.20
142.90	126.20	130.60	137.60	137.50	106.10	140.00	142.70	136.30	137.60	151.80	145.60
142.70	126.10	131.00	137.80	137.40	107.80	140.00	142.70	136.00	137.50	151.40	146.00
142.70	125.70	131.90	137.70	137.40	109.00	139.80	142.50	136.10	137.90	150.90	146.30
142.50	126.40	131.90	137.80	137.30	106.50	139.90	142.80	135.90	138.10	150.50	146.70
142.30	126.30	132.60	137.70	137.40	104.60	140.00	142.80	135.50	138.60	150.00	147.00
142.10	125.90	132.90	137.70	137.10	107.60	139.90	142.80	135.50	138.60	149.50	147.40
141.90	126.20	132.80	137.60	137.40	105.50	139.70	142.80	135.30	139.10	148.90	147.70
141.70	125.50	133.80	137.60	137.00	110.50	139.80	142.70	135.20	139.20	148.50	148.00
141.50	125.80	133.80	137.50	137.30	111.40	139.80	142.80	134.90	139.20	147.90	148.30
141.70	125.70	134.20	137.40	137.20	110.00	139.70	143.00	135.00	139.60	147.40	148.60
141.30	125.70	134.60	137.30	137.30	108.90	139.70	142.80	135.00	139.50	146.90	148.90
141.00	124.30	134.80	137.10	137.40	107.80	139.60	142.80	135.00	139.60	146.30	149.20
140.90	124.50	134.80	137.10	137.10	110.50	139.80	142.80	135.00	139.50	145.90	149.50
141.00	123.60	135.40	137.00	137.40	112.50	139.50	142.90	134.90	139.30	145.40	149.80
140.70	123.30	135.50	136.80	137.00	110.60	139.60	142.90	134.80	138.90	145.00	150.00
140.40	121.90	136.00	136.70	137.30	113.00	139.30	143.00	134.80	138.80	144.70	150.20
140.40	121.50	135.90	136.50	137.10	109.50	139.50	142.90	134.80	138.30	144.40	150.50
140.40	120.70	136.20	136.40	137.20	108.80	139.30	142.90	134.90	137.90	144.30	150.80
139.90	120.40	136.40	136.30	137.10	110.20	139.20	142.90	135.00	137.60	144.10	150.90
140.30	119.10	136.60	136.20	137.10	110.60	139.10	142.90	135.10	137.30	144.20	151.20
139.90	117.90	136.80	136.10	137.00	106.30	139.00	143.00	135.20	136.90	144.20	151.40
140.20	117.50	136.70	136.00	137.20	108.90	139.00	142.90	135.20	136.40	144.60	151.60
139.50	116.40	137.20	135.80	137.10	111.10	138.80	143.00	135.30	135.80	144.80	151.80
139.80	115.50	137.40	135.80	137.10	112.10	138.70	142.80	135.20	135.40	144.90	152.00
140.00	117.00	137.30	135.80	137.00	112.00	138.70	143.10	135.20	134.60	145.70	152.20
139.50	115.20	137.70	135.70	137.10	109.30	138.60	142.90	135.20	133.90	145.70	152.40
139.70	117.30	137.30	135.60	136.80	115.20	138.60	142.90	135.20	133.70	146.20	152.50
139.40	118.00	137.80	135.70	137.20	114.10	138.40	142.80	135.20	132.30	146.50	152.70
139.40	117.70	137.50	135.70	137.00	113.90	138.30	142.90	135.30	132.30	147.00	152.80
139.70	118.70	137.90	135.80	137.00	113.10	138.10	142.90	135.20	131.70	147.40	152.90
139.30	120.20	137.60	135.70	137.20	114.10	138.20	142.90	135.20	131.40	147.60	153.10
139.60	121.00	137.90	135.80	136.80	114.60	137.60	142.80	135.30	132.40	148.00	153.20
139.80	122.20	137.40	135.90	137.30	114.10	138.00	142.90	135.20	132.40	148.30	153.30
139.40	122.90	138.00	136.00	136.60	114.60	137.40	142.90	135.10	133.20	148.60	153.50
139.70	123.70	137.70	136.00	137.30	117.10	137.50	142.80	135.10	134.30	148.90	153.60
139.60	124.30	137.80	136.00	136.70	115.50	137.20	142.80	135.00	134.70	149.20	153.70
140.20	124.90	137.40	136.10	137.30	115.90	137.00	142.80	134.90	135.60	149.30	153.80
140.10	125.30	137.60	136.20	136.80	113.70	136.80	142.70	134.90	136.60	149.60	153.90
140.20	125.70	137.50	136.30	137.20	114.70	136.90	142.70	134.70	137.30	149.70	153.90
140.40	126.00	137.50	136.30	137.00	113.50	136.50	142.80	134.80	138.10	149.80	154.00
140.70	126.40	137.40	136.40	136.80	116.30	136.70	142.40	134.70	139.00	150.10	154.10
140.60	127.10	137.20	136.40	137.20	113.90	136.10	142.70	134.70	139.60	150.00	154.10
140.90	127.40	137.10	136.40	136.60	114.90	136.30	142.40	134.40	140.40	150.30	154.20
141.10	127.50	137.10	136.40	137.20	107.80	135.70	142.60	134.50	141.00	150.40	154.20
141.40	127.80	137.10	136.60	136.60	111.80	135.40	142.50	134.30	141.50	150.50	154.30
141.20	127.90	137.00	136.60	137.30	109.40	135.30	142.30	134.20	142.10	150.50	154.30
142.00	127.80	136.70	136.50	136.60	109.80	135.10	142.40	134.20	142.30	150.60	154.30
141.60	127.70	136.70	136.40	137.00	108.20	135.00	142.10	134.20	142.80	150.60	154.30
142.30	127.90	136.30	136.40	137.00	113.00	134.60	142.40	133.90	143.00	150.60	154.20
142.20	127.40	136.60	136.40	137.00	108.00	134.40	142.20	133.80	143.40	150.60	154.20
142.50	127.80	136.50	136.40	136.90	110.90	134.10	142.20	133.90	143.60	150.80	154.20
142.50	127.20	136.30	136.30	136.90	109.10	133.60	142.10	133.50	143.90	150.60	154.10
143.00	127.40	136.20	136.20	137.00	107.10	133.50	142.00	133.40	144.10	150.90	154.10
143.00	126.90	135.90	136.10	136.80	111.60	132.70	142.00	133.40	144.40	150.60	154.00
143.30	126.70	136.10	136.00	137.00	105.50	132.40	142.00	133.30	144.60	150.70	153.90
143.10	126.00	135.90	135.90	136.90	113.90	132.50	142.00	133.10	144.80	150.60	153.80
143.90	125.20	135.70	135.70	136.90	104.00	131.80	142.00	133.40	145.00	150.60	153.70
143.30	125.50	135.60	135.50	136.90	113.80	131.10	141.80	132.50	145.20	150.60	153.60
144.20	125.00	135.40	135.30	137.00	106.40	131.50	142.10	132.90	145.40	150.50	153.50
144.10	125.00	135.30	135.20	136.60	112.60	130.20	141.90	132.90	145.50	150.50	153.40
144.00	124.50	135.40	134.80	137.00	96.96	130.60	142.00	131.90	145.70	150.40	153.30
144.50	124.90	135.40	134.60	136.60	104.60	128.90	141.90	133.00	145.80	150.40	153.10
144.30	124.60	135.20	134.40	137.00	108.70	128.40	142.00	132.20	146.00	150.40	153.00
144.70	124.90	135.10	134.10	136.50	103.50	128.20	141.90	132.60	146.00	150.30	152.80
144.60	125.00	134.90	133.80	137.10	104.60	126.90	142.10	131.90	146.20	150.20	152.70
144.80	125.10	135.20	133.40	136.60	98.27	126.00	142.00	132.20	146.20	150.30	152.50
145.00	125.60	134.70	133.00	136.50	102.50	125.50	142.00	131.90	146.30	150.20	152.40
144.90	125.70	134.90	132.60	137.00	107.80	124.00	142.30	131.60	146.40	150.20	152.30
145.00	125.80	134.70	132.30	136.00	95.92	123.90	142.00	131.70	146.50	150.10	152.10
145.00	126.40	134.80	131.80	136.70	101.60	122.40	142.40	131.70	146.60	150.10	151.90
145.10	127.00	134.30	131.40	136.60	104.20	121.40	142.20	131.60	146.60	150.10	151.70
145.20	127.00	134.80	130.80	136.40	101.60	121.60	142.40	131.70	146.70	150.10	151.50
145.10	127.00	134.30	130.00	136.40	113.60	122.30	142.40	131.30	146.70	150.10	151.30
145.40	127.60	134.60	129.30	136.60	109.00	121.10	142.40	130.70	146.80	150.00	151.10
145.10	127.40	134.20	128.70	136.00	117.70	121.70	142.60	131.80	146.80	150.00	150.90
145.10	127.50	134.30	128.00	136.50	107.50	120.60	142.60	130.40	146.90	150.00	150.70
145.10	127.20	134.30	127.10	136.10	117.40	120.50	142.60	131.70	146.80	150.00	150.50
145.10	127.60	134.20	126.40	136.20	103.00	120.80	142.70	131.00	146.90	150.00	150.20
145.10	127.40	134.10	125.50	136.20	115.80	119.10	142.60	131.50	146.80	149.90	150.00
144.90	126.90	134.00	124.10	136.20	112.40	120.90	142.70	130.30	146.90	149.80	149.80
145.10	127.00	134.00	123.00	135.90	107.80	120.00	142.80	131.50	146.80	149.80	149.50
144.80	126.70	133.90	121.60	136.40	117.60	121.50	142.80	130.40	146.80	149.80	149.40
144.80	126.10	133.60	120.40	135.70	113.30	120.00	142.80	130.60	146.80	149.70	149.10
144.80	126.30	134.00	119.50	136.00	114.80	121.00	142.80	131.10	146.80	149.60	148.90
144.40	126.10	133.30	118.00	136.00	116.90	121.70	143.00	131.10	146.70	149.50	148.80
144.80	125.60	133.50	117.20	135.80	114.10	123.40	142.80	130.80	146.70	149.50	148.60
144.30	125.30	133.30	117.30	135.60	117.30	121.60	142.90	131.10	146.60	149.40	148.30
144.40	125.30	133.20	118.80	135.90	116.00	123.40	142.90	130.70	146.60	149.30	148.10
144.20	124.10	133.10	118.90	135.60	116.30	123.80	142.80	130.80	146.60	149.20	147.80
143.90	124.50	133.00	120.30	135.00	118.20	124.20	142.90	130.80	146.50	149.10	147.60
144.20	124.30	132.90	120.60	136.00	116.50	124.00	142.90	130.70	146.40	149.10	147.30
143.90	124.00	132.50	121.80	134.80	116.80	124.40	142.90	130.20	146.30	148.90	147.20
143.90	123.60	132.60	122.70	135.50	118.90	125.20	142.80	130.90	146.20	148.90	147.00
143.50	124.10	132.50	123.60	134.60	116.20	125.30	142.90	130.30	146.00	148.80	146.70
143.30	124.10	132.00	124.10	135.00	117.20	125.30	142.80	130.10	145.90	148.60	146.60
143.20	124.60	132.10	124.70	134.60	116.40	125.60	142.80	130.60	145.70	148.60	146.30
143.00	125.10	132.10	125.20	134.50	120.00	126.80	142.70	130.00	145.70	148.40	146.30
143.00	125.60	131.70	125.50	134.00	115.30	125.50	142.70	130.80	145.40	148.50	146.10
142.80	125.80	131.50	126.20	134.40	120.30	126.30	142.70	130.10	145.30	148.30	145.90
142.80	126.40	131.50	126.40	133.60	117.70	126.90	142.60	131.30	145.20	148.20	145.90
142.50	127.20	131.10	126.70	134.20	120.20	126.60	142.70	130.60	145.00	148.20	145.70
142.20	127.50	131.00	126.80	133.10	117.90	126.50	142.50	130.80	144.80	148.10	145.60
142.20	128.00	130.70	127.10	133.60	120.10	127.10	142.60	131.30	144.50	148.10	145.60
141.60	128.50	130.60	127.30	132.90	118.50	126.80	142.50	130.90	144.40	148.00	145.60
141.80	129.10	130.40	127.50	132.60	119.00	127.60	142.40	131.20	144.00	148.00	145.40
141.30	129.30	130.20	127.80	132.50	120.00	127.90	142.30	131.30	143.90	148.00	145.40
141.40	129.80	129.90	127.80	131.70	118.60	127.30	142.30	131.50	143.60	147.90	145.40
140.70	130.40	129.90	127.90	132.00	120.60	127.80	142.30	131.10	143.40	147.90	145.20
140.70	130.40	129.30	128.20	131.60	117.80	126.80	142.20	131.60	143.00	147.90	145.30
140.40	130.60	129.10	128.20	131.00	121.00	127.50	142.10	131.50	142.80	148.00	145.20
140.70	131.00	128.80	128.30	130.80	119.50	127.40	142.10	131.10	142.60	147.90	145.30
140.00	131.20	129.00	128.30	130.80	121.90	128.00	141.90	132.40	142.00	148.00	145.10
140.40	131.60	128.30	128.70	129.30	119.20	127.70	142.00	130.40	141.80	148.10	145.10
139.40	131.80	128.40	128.70	130.70	120.90	127.80	141.70	132.40	141.30	148.10	145.10
139.90	131.80	127.60	129.10	128.80	121.80	128.00	141.80	130.90	140.90	148.10	145.20
139.40	132.10	127.70	129.20	129.60	121.40	128.00	141.60	132.00	140.50	148.30	144.80
139.80	132.20	127.20	129.40	128.60	121.30	128.20	141.60	131.50	140.00	148.10	145.00
139.40	132.20	127.40	129.30	128.60	120.80	127.40	141.40	131.60	139.70	148.40	144.80
139.70	132.50	126.50	129.60	128.10	123.90	128.10	141.20	132.30	139.20	148.30	144.90
139.50	132.60	126.70	130.00	127.90	120.40	127.90	141.00	130.80	138.80	148.40	144.90
139.70	132.50	125.80	130.10	127.10	122.70	128.10	140.90	132.90	138.30	146.40	144.60
140.00	132.60	126.20	130.40	126.70	122.40	127.90	140.80	131.60	137.80	102.80	144.60
139.70	132.70	125.90	130.50	126.60	122.20	127.90	140.70	132.40	137.00	146.90	144.30
140.30	132.60	126.10	130.90	126.20	121.10	128.40	140.70	132.20	136.40	147.40	144.50
140.00	132.70	125.10	131.10	126.10	123.20	126.70	140.50	132.40	135.60	147.50	144.10
140.60	132.50	124.40	131.20	125.90	120.30	128.40	140.40	131.90	135.30	147.40	144.00
140.70	132.40	125.10	131.40	126.40	124.20	127.30	140.20	132.80	134.60	147.40	143.50
140.90	132.40	125.00	131.70	124.20	120.90	127.40	139.90	132.20	134.10	147.40	143.60
141.20	132.40	124.70	131.90	125.50	122.60	127.90	139.80	132.20	133.80	147.40	143.00
141.10	132.50	124.30	132.10	124.90	123.10	127.00	139.60	132.50	133.00	147.40	142.80
141.40	132.10	123.50	132.20	123.20	121.70	128.00	139.60	132.20	132.90	147.30	142.20
141.70	132.00	123.60	132.40	124.90	123.40	127.20	139.30	132.30	132.30	147.20	142.20
142.00	131.80	124.30	132.60	123.70	122.70	128.00	139.00	132.60	131.80	147.10	141.70
142.30	131.70	124.50	132.80	123.20	123.60	127.40	138.90	132.30	131.40	147.10	141.50
142.50	131.40	123.00	132.80	123.70	123.10	127.60	138.50	131.80	130.70	147.00	140.90
142.80	131.40	122.10	133.00	121.80	124.00	127.30	138.30	132.70	131.00	146.90	140.50
142.80	131.20	123.60	133.00	122.90	122.20	127.40	138.10	132.40	130.20	146.80	140.00
143.10	130.70	123.50	133.10	121.00	123.60	126.60	137.90	132.80	130.60	146.70	139.40
143.10	130.90	123.10	133.10	122.20	123.50	126.50	137.80	132.40	130.10	146.60	139.30
143.30	130.70	123.20	133.30	120.20	122.80	126.50	137.40	132.90	130.00	146.40	139.10
143.50	130.30	123.00	133.30	121.30	123.70	127.20	137.20	132.10	130.60	146.30	138.90
143.70	130.10	121.50	133.30	119.60	122.10	125.90	136.80	132.50	130.10	146.10	139.10
144.00	130.00	123.00	133.20	120.00	124.50	127.10	136.60	132.80	130.70	145.90	138.70
144.00	129.90	124.40	133.30	119.30	121.10	126.10	136.20	132.80	130.50	145.80	138.80
144.20	129.70	123.40	133.30	119.60	124.90	126.10	135.90	132.90	131.20	145.50	139.00
144.30	130.00	122.20	133.20	118.30	123.00	125.40	135.70	132.90	131.30	145.50	138.50
144.40	129.50	123.10	133.10	117.50	123.20	127.20	135.30	132.70	131.70	145.40	138.90
144.70	129.40	123.30	133.10	118.50	124.10	124.50	135.00	133.00	131.80	145.40	138.90
144.90	129.30	123.50	133.00	116.50	122.10	126.70	134.30	132.70	132.20	145.50	138.80
145.00	129.40	124.80	133.00	116.30	123.30	125.40	134.30	132.50	132.40	145.60	138.90

## Sheet: Figure 4a
Calculating spectro using Welch method.
Author: Guosong Zhang, guosong.zhang@hi.no
Place: NKK, Bergen
Hydrohone senstivity -168dB re. 1 uPa.
PSD calculation time per segment: 1s.
PSD the number of fft: 4410.
PSD calculation window: hann.
PSD the procent of overlapping between two segments: 0%.
Comments: 1. PSD in terms of dB 10log(psd value). 2. Header frequency is Hz
timestamp	0	1	2	3	4	5	6	7	8	9	10	11	12	13	14	15	16	17	18	19	20	21	22	23	24	25	26	27	28	29	30	31	32	33	34	35	36	37	38	39	40	41	42	43	44	45	46	47	48
121507	1.124e+02	1.229e+02	1.252e+02	1.242e+02	1.273e+02	1.220e+02	1.279e+02	1.290e+02	1.232e+02	1.245e+02	1.238e+02	1.235e+02	1.174e+02	1.200e+02	1.207e+02	1.210e+02	1.188e+02	1.158e+02	1.261e+02	1.284e+02	1.194e+02	1.216e+02	1.235e+02	1.243e+02	1.143e+02	1.253e+02	1.234e+02	1.244e+02	1.233e+02	1.205e+02	1.205e+02	1.188e+02	1.170e+02	1.209e+02	1.272e+02	1.279e+02	1.260e+02	1.296e+02	1.321e+02	1.273e+02	1.295e+02	1.314e+02	1.309e+02	1.263e+02	1.288e+02	1.299e+02	1.293e+02	1.276e+02	1.321e+02
121508	6.653e+01	1.176e+02	1.323e+02	1.327e+02	1.087e+02	1.226e+02	1.266e+02	1.176e+02	1.225e+02	1.281e+02	1.225e+02	1.231e+02	1.253e+02	1.181e+02	1.220e+02	1.144e+02	1.217e+02	1.032e+02	1.173e+02	1.139e+02	1.143e+02	1.197e+02	1.211e+02	9.054e+01	1.078e+02	1.273e+02	1.057e+02	1.117e+02	1.173e+02	1.136e+02	1.204e+02	1.209e+02	1.232e+02	1.206e+02	1.239e+02	1.226e+02	1.224e+02	1.250e+02	1.185e+02	1.219e+02	1.215e+02	1.253e+02	1.272e+02	1.249e+02	1.166e+02	1.132e+02	1.211e+02	1.196e+02	1.172e+02
121509	1.053e+02	1.073e+02	1.257e+02	1.233e+02	1.251e+02	1.205e+02	1.178e+02	9.821e+01	1.269e+02	8.082e+01	1.287e+02	1.224e+02	1.281e+02	1.297e+02	1.314e+02	1.283e+02	1.288e+02	1.274e+02	1.148e+02	1.237e+02	1.322e+02	1.319e+02	1.296e+02	1.297e+02	1.268e+02	1.332e+02	1.212e+02	1.164e+02	1.115e+02	1.190e+02	1.232e+02	1.189e+02	1.101e+02	1.287e+02	1.241e+02	1.282e+02	1.318e+02	1.296e+02	1.324e+02	1.349e+02	1.351e+02	1.247e+02	1.280e+02	1.132e+02	1.343e+02	1.345e+02	1.334e+02	1.315e+02	1.233e+02
121510	1.076e+02	1.286e+02	1.290e+02	1.151e+02	1.127e+02	1.082e+02	1.025e+02	1.004e+02	1.053e+02	1.264e+02	1.154e+02	1.155e+02	1.124e+02	1.138e+02	1.126e+02	1.085e+02	1.018e+02	1.074e+02	1.097e+02	1.091e+02	1.161e+02	1.113e+02	1.116e+02	1.120e+02	1.128e+02	1.272e+02	1.157e+02	1.147e+02	1.105e+02	1.014e+02	1.128e+02	1.159e+02	1.166e+02	1.169e+02	1.151e+02	1.192e+02	1.187e+02	1.156e+02	1.161e+02	1.170e+02	1.151e+02	1.205e+02	1.272e+02	1.245e+02	1.168e+02	1.110e+02	1.146e+02	1.162e+02	1.201e+02
121511	1.127e+02	1.292e+02	1.216e+02	1.189e+02	1.235e+02	1.095e+02	1.194e+02	1.200e+02	1.212e+02	1.239e+02	1.211e+02	1.302e+02	1.335e+02	1.265e+02	1.211e+02	1.181e+02	1.039e+02	1.143e+02	1.185e+02	1.189e+02	1.241e+02	1.223e+02	1.179e+02	1.149e+02	1.162e+02	1.218e+02	1.155e+02	1.179e+02	1.164e+02	1.200e+02	1.206e+02	1.194e+02	1.135e+02	1.208e+02	1.221e+02	1.200e+02	1.214e+02	1.197e+02	1.130e+02	1.167e+02	1.081e+02	1.093e+02	1.209e+02	1.249e+02	1.246e+02	1.219e+02	1.199e+02	1.207e+02	1.183e+02
121512	1.038e+02	1.129e+02	1.143e+02	1.124e+02	1.210e+02	1.191e+02	1.088e+02	1.073e+02	9.368e+01	1.232e+02	1.183e+02	1.165e+02	1.144e+02	1.175e+02	9.630e+01	1.122e+02	1.097e+02	1.110e+02	1.115e+02	1.213e+02	1.183e+02	1.153e+02	1.156e+02	1.153e+02	1.171e+02	1.226e+02	1.234e+02	1.130e+02	1.199e+02	1.218e+02	1.152e+02	1.242e+02	1.117e+02	1.199e+02	1.204e+02	1.222e+02	1.235e+02	9.671e+01	1.197e+02	1.042e+02	1.245e+02	1.121e+02	1.091e+02	1.246e+02	1.129e+02	1.061e+02	1.117e+02	1.121e+02	1.111e+02
121513	1.000e+02	1.162e+02	1.150e+02	1.083e+02	1.156e+02	1.165e+02	1.180e+02	1.163e+02	1.267e+02	1.197e+02	1.164e+02	1.234e+02	1.224e+02	1.117e+02	1.129e+02	1.140e+02	1.118e+02	1.126e+02	1.235e+02	1.164e+02	1.179e+02	1.081e+02	1.128e+02	1.129e+02	1.196e+02	1.221e+02	1.277e+02	1.234e+02	1.267e+02	1.274e+02	1.265e+02	1.247e+02	1.276e+02	1.254e+02	1.303e+02	1.221e+02	1.258e+02	1.295e+02	1.279e+02	1.316e+02	1.237e+02	1.132e+02	1.172e+02	1.259e+02	1.266e+02	1.105e+02	1.160e+02	1.034e+02	1.153e+02
121514	9.717e+01	1.195e+02	1.144e+02	1.064e+02	1.040e+02	1.078e+02	1.121e+02	1.220e+02	1.243e+02	1.179e+02	1.216e+02	1.206e+02	1.197e+02	1.106e+02	1.122e+02	1.195e+02	1.179e+02	1.195e+02	1.251e+02	1.216e+02	1.243e+02	1.161e+02	1.049e+02	1.137e+02	1.274e+02	1.235e+02	1.235e+02	1.123e+02	1.202e+02	1.168e+02	1.089e+02	1.216e+02	1.285e+02	1.328e+02	1.318e+02	1.368e+02	1.353e+02	1.278e+02	1.026e+02	1.300e+02	1.325e+02	1.293e+02	1.256e+02	1.269e+02	1.260e+02	1.196e+02	1.189e+02	1.206e+02	1.170e+02
121515	1.000e+02	1.089e+02	1.069e+02	1.046e+02	1.084e+02	1.019e+02	1.092e+02	1.086e+02	1.103e+02	1.093e+02	9.870e+01	1.051e+02	1.069e+02	8.662e+01	1.052e+02	1.020e+02	1.028e+02	1.136e+02	1.075e+02	1.060e+02	1.079e+02	1.074e+02	1.019e+02	1.046e+02	1.089e+02	1.125e+02	1.054e+02	1.056e+02	1.070e+02	1.080e+02	1.027e+02	1.109e+02	1.091e+02	1.077e+02	1.079e+02	1.084e+02	1.058e+02	1.072e+02	1.114e+02	1.147e+02	1.155e+02	1.107e+02	1.126e+02	1.112e+02	1.073e+02	1.074e+02	1.047e+02	1.046e+02	1.056e+02
121516	9.231e+01	1.159e+02	1.070e+02	1.116e+02	1.178e+02	1.121e+02	1.089e+02	1.115e+02	1.160e+02	1.092e+02	1.104e+02	1.087e+02	9.079e+01	1.101e+02	9.421e+01	1.065e+02	1.087e+02	9.576e+01	1.065e+02	1.012e+02	1.106e+02	1.073e+02	9.468e+01	1.139e+02	1.180e+02	1.168e+02	1.173e+02	9.827e+01	1.074e+02	1.100e+02	9.736e+01	1.104e+02	1.028e+02	1.099e+02	1.029e+02	1.098e+02	1.146e+02	1.090e+02	1.157e+02	1.020e+02	1.168e+02	1.152e+02	1.115e+02	1.131e+02	1.061e+02	1.011e+02	1.030e+02	1.022e+02	9.884e+01
121517	1.073e+02	1.235e+02	1.084e+02	1.158e+02	1.159e+02	1.080e+02	1.035e+02	1.147e+02	1.087e+02	1.130e+02	1.085e+02	1.012e+02	1.110e+02	1.103e+02	1.120e+02	9.598e+01	1.019e+02	1.009e+02	1.069e+02	1.038e+02	1.021e+02	9.784e+01	1.014e+02	1.029e+02	1.064e+02	1.221e+02	1.130e+02	1.045e+02	1.013e+02	1.069e+02	1.037e+02	1.063e+02	1.120e+02	1.142e+02	1.107e+02	1.028e+02	1.072e+02	1.083e+02	1.153e+02	1.182e+02	1.215e+02	1.190e+02	1.186e+02	1.152e+02	1.085e+02	1.082e+02	1.002e+02	1.053e+02	1.046e+02
121518	1.080e+02	9.217e+01	1.108e+02	1.117e+02	1.051e+02	9.637e+01	1.098e+02	1.116e+02	1.031e+02	1.072e+02	1.065e+02	9.423e+01	1.139e+02	1.084e+02	1.069e+02	1.080e+02	1.060e+02	1.105e+02	1.052e+02	1.064e+02	1.099e+02	1.089e+02	1.068e+02	1.008e+02	1.084e+02	1.237e+02	1.073e+02	1.152e+02	1.150e+02	1.174e+02	1.203e+02	1.224e+02	1.244e+02	1.259e+02	1.260e+02	1.267e+02	1.261e+02	1.256e+02	1.241e+02	1.223e+02	1.207e+02	1.185e+02	1.157e+02	1.133e+02	1.117e+02	1.086e+02	1.062e+02	1.016e+02	1.044e+02
121519	1.057e+02	1.205e+02	1.033e+02	1.004e+02	1.091e+02	1.043e+02	9.702e+01	1.119e+02	1.118e+02	1.078e+02	1.137e+02	1.109e+02	1.052e+02	1.039e+02	8.935e+01	9.433e+01	1.043e+02	1.021e+02	9.947e+01	1.093e+02	1.016e+02	1.044e+02	1.065e+02	1.123e+02	1.065e+02	1.255e+02	1.075e+02	1.063e+02	1.115e+02	1.097e+02	1.138e+02	1.134e+02	1.193e+02	1.235e+02	1.248e+02	1.201e+02	1.154e+02	1.128e+02	1.121e+02	1.059e+02	1.086e+02	1.060e+02	9.324e+01	9.855e+01	9.789e+01	9.790e+01	9.516e+01	9.917e+01	1.013e+02
121520	1.016e+02	1.139e+02	1.100e+02	1.086e+02	9.664e+01	1.096e+02	1.033e+02	1.016e+02	1.107e+02	1.071e+02	1.060e+02	9.843e+01	1.051e+02	9.717e+01	9.788e+01	9.634e+01	1.074e+02	1.023e+02	1.076e+02	1.116e+02	1.024e+02	1.077e+02	1.044e+02	1.068e+02	1.080e+02	1.228e+02	1.133e+02	1.143e+02	1.160e+02	1.163e+02	1.167e+02	1.173e+02	1.177e+02	1.188e+02	1.194e+02	1.199e+02	1.199e+02	1.201e+02	1.206e+02	1.186e+02	1.177e+02	1.180e+02	1.170e+02	1.154e+02	1.144e+02	1.133e+02	1.120e+02	1.109e+02	1.094e+02
121521	1.024e+02	1.065e+02	9.658e+01	7.994e+01	9.966e+01	9.767e+01	1.003e+02	1.125e+02	1.174e+02	1.120e+02	1.157e+02	1.082e+02	1.135e+02	1.216e+02	1.222e+02	1.141e+02	1.089e+02	1.108e+02	1.087e+02	1.154e+02	1.116e+02	1.087e+02	1.083e+02	1.055e+02	1.094e+02	1.242e+02	1.119e+02	1.103e+02	1.106e+02	1.182e+02	1.195e+02	1.225e+02	1.242e+02	1.281e+02	1.305e+02	1.290e+02	1.301e+02	1.281e+02	1.167e+02	1.149e+02	1.181e+02	1.162e+02	1.200e+02	1.145e+02	9.893e+01	9.746e+01	8.522e+01	1.041e+02	1.083e+02
121522	9.308e+01	1.062e+02	9.452e+01	9.826e+01	8.018e+01	9.175e+01	1.010e+02	1.092e+02	1.120e+02	1.029e+02	9.919e+01	9.481e+01	8.155e+01	8.757e+01	9.330e+01	1.032e+02	1.045e+02	1.084e+02	1.062e+02	1.104e+02	1.079e+02	9.389e+01	1.045e+02	1.113e+02	1.044e+02	1.236e+02	1.114e+02	9.246e+01	1.079e+02	1.058e+02	1.007e+02	1.082e+02	1.030e+02	1.155e+02	1.154e+02	1.214e+02	1.212e+02	1.159e+02	1.167e+02	1.199e+02	1.191e+02	1.181e+02	1.161e+02	1.100e+02	1.010e+02	9.506e+01	1.006e+02	9.782e+01	1.070e+02
121523	8.059e+01	9.898e+01	9.615e+01	9.124e+01	8.544e+01	8.749e+01	9.412e+01	1.024e+02	1.002e+02	9.279e+01	9.191e+01	8.574e+01	9.133e+01	9.418e+01	6.938e+01	8.995e+01	8.432e+01	9.292e+01	8.900e+01	9.329e+01	1.061e+02	9.710e+01	1.027e+02	1.042e+02	1.047e+02	1.228e+02	1.114e+02	1.040e+02	1.036e+02	9.914e+01	9.281e+01	9.882e+01	9.829e+01	1.019e+02	8.887e+01	1.053e+02	9.525e+01	9.621e+01	9.101e+01	9.417e+01	1.045e+02	1.034e+02	9.586e+01	9.116e+01	9.374e+01	9.409e+01	9.416e+01	9.549e+01	9.523e+01
121524	8.715e+01	1.090e+02	1.052e+02	9.816e+01	1.024e+02	9.152e+01	9.999e+01	1.106e+02	1.065e+02	9.435e+01	9.072e+01	9.893e+01	1.019e+02	1.019e+02	1.026e+02	1.007e+02	1.023e+02	9.630e+01	9.923e+01	1.088e+02	9.848e+01	1.055e+02	1.069e+02	1.001e+02	1.088e+02	1.212e+02	1.004e+02	1.023e+02	1.103e+02	1.093e+02	1.018e+02	1.076e+02	1.100e+02	1.086e+02	1.087e+02	9.981e+01	9.817e+01	1.011e+02	1.018e+02	1.095e+02	1.112e+02	1.066e+02	1.058e+02	1.049e+02	9.640e+01	9.749e+01	8.654e+01	9.817e+01	1.014e+02
121525	8.339e+01	1.106e+02	9.418e+01	1.009e+02	1.020e+02	1.071e+02	1.058e+02	9.391e+01	1.089e+02	1.123e+02	1.137e+02	1.152e+02	1.152e+02	1.138e+02	1.099e+02	1.064e+02	1.110e+02	1.123e+02	1.141e+02	1.148e+02	1.124e+02	1.088e+02	9.323e+01	1.129e+02	1.162e+02	1.208e+02	1.184e+02	1.161e+02	1.168e+02	1.185e+02	1.229e+02	1.263e+02	1.292e+02	1.263e+02	1.270e+02	1.289e+02	1.242e+02	1.242e+02	1.236e+02	1.203e+02	1.208e+02	1.206e+02	1.191e+02	1.187e+02	1.170e+02	1.151e+02	1.117e+02	1.087e+02	1.104e+02
121526	9.340e+01	1.022e+02	1.052e+02	9.606e+01	8.487e+01	9.162e+01	1.025e+02	1.094e+02	1.109e+02	1.132e+02	1.207e+02	1.167e+02	1.077e+02	1.136e+02	1.086e+02	1.079e+02	1.001e+02	1.028e+02	9.357e+01	1.024e+02	9.905e+01	1.020e+02	1.015e+02	1.066e+02	1.014e+02	1.197e+02	1.028e+02	9.837e+01	9.171e+01	1.023e+02	1.069e+02	1.119e+02	1.163e+02	1.202e+02	1.215e+02	1.126e+02	1.048e+02	1.011e+02	9.510e+01	1.023e+02	1.037e+02	1.015e+02	9.986e+01	9.362e+01	9.267e+01	9.701e+01	9.184e+01	9.154e+01	9.223e+01
121527	8.624e+01	1.132e+02	9.539e+01	8.833e+01	9.789e+01	9.501e+01	1.017e+02	1.059e+02	9.378e+01	9.120e+01	1.013e+02	1.014e+02	1.010e+02	9.530e+01	9.406e+01	8.232e+01	8.929e+01	9.009e+01	7.795e+01	9.598e+01	9.047e+01	9.737e+01	9.947e+01	1.045e+02	8.522e+01	1.194e+02	1.017e+02	1.031e+02	1.006e+02	9.797e+01	9.729e+01	8.991e+01	8.798e+01	9.273e+01	9.183e+01	8.858e+01	8.283e+01	8.375e+01	8.385e+01	7.880e+01	8.821e+01	8.706e+01	8.031e+01	7.735e+01	8.516e+01	8.911e+01	9.024e+01	8.916e+01	9.382e+01
121528	4.772e+01	1.069e+02	9.636e+01	9.743e+01	1.025e+02	9.545e+01	9.500e+01	9.712e+01	9.463e+01	9.549e+01	9.311e+01	9.515e+01	9.089e+01	8.999e+01	8.962e+01	9.138e+01	9.088e+01	8.591e+01	7.578e+01	9.411e+01	9.238e+01	9.385e+01	9.784e+01	1.004e+02	1.049e+02	1.189e+02	9.980e+01	1.017e+02	9.907e+01	9.114e+01	9.331e+01	8.962e+01	9.121e+01	8.972e+01	7.815e+01	7.507e+01	7.898e+01	7.875e+01	8.572e+01	8.237e+01	8.201e+01	7.784e+01	7.858e+01	7.915e+01	7.718e+01	8.594e+01	9.126e+01	9.289e+01	9.493e+01
121529	8.820e+01	1.028e+02	9.398e+01	9.561e+01	8.571e+01	9.639e+01	9.883e+01	8.527e+01	9.223e+01	9.094e+01	9.262e+01	9.222e+01	8.904e+01	9.613e+01	9.285e+01	8.461e+01	8.959e+01	9.275e+01	1.004e+02	1.044e+02	1.030e+02	1.055e+02	1.044e+02	9.141e+01	8.801e+01	1.151e+02	1.040e+02	9.782e+01	9.183e+01	9.660e+01	7.111e+01	9.042e+01	9.135e+01	8.740e+01	9.004e+01	9.352e+01	8.045e+01	9.455e+01	9.912e+01	9.913e+01	9.027e+01	9.208e+01	9.363e+01	9.657e+01	9.245e+01	9.276e+01	8.931e+01	8.483e+01	9.273e+01
121530	8.529e+01	1.087e+02	9.105e+01	9.546e+01	1.039e+02	1.029e+02	9.985e+01	8.642e+01	9.367e+01	8.528e+01	1.056e+02	1.082e+02	1.110e+02	1.075e+02	1.131e+02	1.150e+02	1.109e+02	8.955e+01	1.019e+02	1.049e+02	9.966e+01	8.703e+01	9.695e+01	1.042e+02	1.034e+02	1.004e+02	9.559e+01	7.921e+01	9.540e+01	9.786e+01	9.424e+01	8.770e+01	8.919e+01	8.385e+01	9.209e+01	9.115e+01	9.119e+01	8.670e+01	8.883e+01	8.352e+01	8.713e+01	7.431e+01	8.585e+01	8.129e+01	8.090e+01	8.249e+01	6.729e+01	8.257e+01	8.304e+01
121531	9.269e+01	1.141e+02	1.046e+02	9.721e+01	9.121e+01	7.556e+01	8.597e+01	9.956e+01	1.047e+02	1.017e+02	9.624e+01	9.356e+01	8.953e+01	8.851e+01	7.995e+01	8.994e+01	9.401e+01	8.657e+01	8.354e+01	7.972e+01	7.665e+01	8.026e+01	7.841e+01	7.560e+01	7.538e+01	8.186e+01	6.936e+01	8.396e+01	8.013e+01	9.007e+01	8.839e+01	8.355e+01	8.499e+01	8.484e+01	8.462e+01	8.314e+01	7.808e+01	8.033e+01	7.272e+01	8.082e+01	8.192e+01	6.636e+01	7.596e+01	8.203e+01	7.724e+01	7.456e+01	6.776e+01	6.853e+01	6.972e+01
121532	1.011e+02	1.124e+02	9.899e+01	9.275e+01	9.472e+01	9.245e+01	9.345e+01	8.865e+01	9.637e+01	8.965e+01	8.900e+01	8.151e+01	8.566e+01	8.155e+01	7.921e+01	7.373e+01	7.402e+01	8.209e+01	7.488e+01	6.968e+01	8.322e+01	7.614e+01	7.512e+01	7.918e+01	8.236e+01	8.120e+01	8.194e+01	8.364e+01	8.401e+01	6.787e+01	8.578e+01	8.794e+01	9.513e+01	9.493e+01	9.275e+01	9.036e+01	8.481e+01	8.255e+01	8.203e+01	8.124e+01	7.495e+01	7.208e+01	8.292e+01	8.312e+01	7.541e+01	6.922e+01	7.401e+01	7.448e+01	7.435e+01
121533	9.152e+01	1.066e+02	9.107e+01	9.679e+01	9.556e+01	8.819e+01	9.932e+01	9.220e+01	8.398e+01	8.881e+01	9.621e+01	9.298e+01	6.557e+01	8.718e+01	8.903e+01	7.897e+01	8.371e+01	8.485e+01	9.316e+01	9.583e+01	8.655e+01	8.466e+01	8.283e+01	7.927e+01	8.005e+01	8.244e+01	8.386e+01	7.145e+01	7.952e+01	7.289e+01	8.195e+01	8.470e+01	7.557e+01	8.728e+01	8.401e+01	8.871e+01	8.622e+01	8.327e+01	8.935e+01	9.188e+01	9.218e+01	9.580e+01	9.279e+01	9.252e+01	9.016e+01	9.071e+01	8.755e+01	8.602e+01	8.281e+01
121534	8.883e+01	1.144e+02	9.985e+01	7.298e+01	9.000e+01	9.877e+01	9.390e+01	9.456e+01	9.372e+01	8.197e+01	9.110e+01	8.756e+01	8.665e+01	8.839e+01	7.934e+01	8.349e+01	8.516e+01	8.092e+01	8.162e+01	8.501e+01	8.095e+01	8.254e+01	7.384e+01	8.011e+01	7.451e+01	8.081e+01	8.542e+01	9.379e+01	9.166e+01	8.966e+01	7.546e+01	8.476e+01	9.683e+01	1.049e+02	1.074e+02	1.050e+02	1.007e+02	8.974e+01	8.937e+01	9.416e+01	9.681e+01	9.761e+01	9.529e+01	9.210e+01	9.163e+01	9.305e+01	8.599e+01	8.136e+01	8.598e+01
121535	8.946e+01	9.599e+01	9.445e+01	9.907e+01	8.459e+01	9.282e+01	1.042e+02	1.011e+02	9.657e+01	9.564e+01	9.741e+01	9.311e+01	9.027e+01	8.782e+01	7.370e+01	8.104e+01	7.447e+01	7.907e+01	7.676e+01	8.765e+01	8.526e+01	7.604e+01	7.155e+01	7.648e+01	7.466e+01	8.033e+01	8.441e+01	7.720e+01	5.929e+01	7.237e+01	7.841e+01	8.373e+01	7.895e+01	8.690e+01	8.865e+01	8.911e+01	8.769e+01	8.482e+01	8.370e+01	9.248e+01	9.342e+01	8.762e+01	8.933e+01	7.383e+01	8.321e+01	7.249e+01	7.537e+01	7.054e+01	7.653e+01
121536	7.848e+01	1.151e+02	9.324e+01	9.233e+01	8.713e+01	9.442e+01	1.044e+02	1.042e+02	9.213e+01	7.730e+01	8.383e+01	9.273e+01	8.449e+01	8.842e+01	8.607e+01	7.843e+01	5.678e+01	8.036e+01	8.313e+01	8.648e+01	8.030e+01	7.372e+01	7.913e+01	7.933e+01	8.227e+01	8.090e+01	7.790e+01	7.269e+01	7.413e+01	8.350e+01	8.178e+01	7.858e+01	6.793e+01	8.171e+01	8.467e+01	8.358e+01	7.903e+01	7.909e+01	7.696e+01	7.034e+01	6.629e+01	8.019e+01	8.095e+01	7.946e+01	6.283e+01	7.337e+01	8.192e+01	7.796e+01	7.016e+01
121537	9.242e+01	1.002e+02	1.004e+02	9.649e+01	8.484e+01	8.450e+01	9.332e+01	8.971e+01	8.492e+01	7.793e+01	9.069e+01	8.735e+01	8.605e+01	8.756e+01	7.621e+01	8.328e+01	6.187e+01	7.836e+01	7.874e+01	8.160e+01	8.009e+01	7.378e+01	7.205e+01	7.197e+01	7.936e+01	7.675e+01	6.780e+01	7.307e+01	7.454e+01	5.742e+01	6.750e+01	7.641e+01	7.920e+01	6.429e+01	7.940e+01	7.933e+01	7.975e+01	7.745e+01	7.596e+01	7.966e+01	7.740e+01	7.119e+01	7.909e+01	6.455e+01	6.005e+01	7.162e+01	6.727e+01	7.174e+01	7.591e+01
121538	9.345e+01	1.053e+02	9.580e+01	8.895e+01	8.511e+01	8.676e+01	9.696e+01	9.839e+01	9.712e+01	8.704e+01	8.782e+01	8.778e+01	7.337e+01	8.651e+01	8.028e+01	6.351e+01	7.133e+01	7.707e+01	7.208e+01	8.351e+01	7.494e+01	6.981e+01	7.012e+01	8.394e+01	7.882e+01	7.242e+01	7.979e+01	7.100e+01	8.423e+01	7.729e+01	8.707e+01	8.530e+01	8.429e+01	8.758e+01	9.002e+01	8.269e+01	8.181e+01	7.897e+01	6.891e+01	8.738e+01	7.370e+01	8.263e+01	8.746e+01	7.554e+01	7.351e+01	7.867e+01	7.835e+01	8.035e+01	7.286e+01
121539	7.843e+01	1.121e+02	8.705e+01	8.485e+01	7.070e+01	9.061e+01	9.172e+01	8.602e+01	8.009e+01	7.916e+01	7.900e+01	7.925e+01	7.909e+01	7.597e+01	8.352e+01	7.998e+01	7.003e+01	7.972e+01	6.787e+01	6.218e+01	7.248e+01	7.805e+01	7.951e+01	8.181e+01	6.406e+01	7.888e+01	8.060e+01	8.075e+01	6.960e+01	8.322e+01	8.407e+01	7.771e+01	6.987e+01	7.740e+01	8.452e+01	7.528e+01	8.060e+01	7.096e+01	8.129e+01	8.294e+01	8.476e+01	7.983e+01	7.774e+01	7.613e+01	8.414e+01	8.304e+01	7.979e+01	7.644e+01	8.000e+01
121540	8.847e+01	1.069e+02	1.039e+02	9.716e+01	8.455e+01	7.452e+01	8.983e+01	8.727e+01	8.894e+01	8.413e+01	8.338e+01	7.569e+01	8.137e+01	7.987e+01	7.472e+01	8.269e+01	7.846e+01	8.357e+01	8.348e+01	8.430e+01	7.744e+01	7.574e+01	7.770e+01	7.739e+01	8.665e+01	8.234e+01	7.742e+01	7.416e+01	8.032e+01	7.589e+01	6.680e+01	7.781e+01	8.148e+01	8.218e+01	8.167e+01	8.398e+01	8.227e+01	8.585e+01	7.888e+01	8.525e+01	6.797e+01	8.057e+01	8.184e+01	8.116e+01	8.253e+01	7.388e+01	6.448e+01	7.068e+01	7.205e+01
121541	9.668e+01	1.116e+02	1.045e+02	1.023e+02	9.647e+01	9.163e+01	9.069e+01	7.591e+01	8.646e+01	8.092e+01	8.947e+01	8.135e+01	7.395e+01	6.870e+01	8.184e+01	7.460e+01	7.667e+01	7.759e+01	8.314e+01	8.106e+01	7.627e+01	7.462e+01	7.491e+01	7.793e+01	6.620e+01	7.843e+01	7.049e+01	7.834e+01	6.999e+01	7.935e+01	7.134e+01	6.685e+01	7.926e+01	7.310e+01	7.371e+01	6.858e+01	7.465e+01	7.686e+01	7.854e+01	8.520e+01	7.934e+01	7.467e+01	7.654e+01	7.196e+01	7.453e+01	7.463e+01	7.929e+01	7.254e+01	7.649e+01
121542	9.677e+01	1.070e+02	1.016e+02	9.518e+01	9.579e+01	6.881e+01	7.974e+01	9.755e+01	8.758e+01	8.733e+01	8.044e+01	7.322e+01	7.789e+01	8.069e+01	7.245e+01	7.583e+01	7.770e+01	8.644e+01	8.714e+01	7.572e+01	9.061e+01	8.810e+01	7.967e+01	8.635e+01	8.331e+01	7.884e+01	7.814e+01	7.044e+01	7.821e+01	6.670e+01	7.380e+01	7.913e+01	7.568e+01	7.559e+01	7.972e+01	7.831e+01	5.759e+01	8.321e+01	7.924e+01	8.771e+01	7.647e+01	8.199e+01	8.093e+01	7.599e+01	7.670e+01	8.201e+01	7.593e+01	7.153e+01	7.163e+01
121543	9.371e+01	1.065e+02	1.073e+02	7.604e+01	9.385e+01	8.729e+01	9.302e+01	8.967e+01	6.882e+01	8.090e+01	8.997e+01	8.760e+01	7.882e+01	7.609e+01	7.756e+01	7.371e+01	8.269e+01	7.292e+01	7.914e+01	7.782e+01	7.231e+01	7.784e+01	6.335e+01	7.320e+01	7.143e+01	7.567e+01	7.731e+01	7.376e+01	7.729e+01	6.828e+01	7.914e+01	7.615e+01	7.675e+01	8.598e+01	8.498e+01	5.271e+01	7.521e+01	7.909e+01	8.500e+01	8.420e+01	8.582e+01	8.372e+01	8.051e+01	7.253e+01	7.539e+01	7.639e+01	7.558e+01	7.825e+01	6.840e+01
121544	8.097e+01	1.024e+02	8.586e+01	7.868e+01	9.142e+01	8.239e+01	7.432e+01	8.137e+01	8.298e+01	7.637e+01	7.727e+01	7.851e+01	7.274e+01	6.601e+01	8.198e+01	8.824e+01	8.515e+01	7.917e+01	8.567e+01	7.993e+01	7.622e+01	7.700e+01	7.977e+01	7.701e+01	6.590e+01	7.451e+01	8.012e+01	7.302e+01	8.004e+01	7.542e+01	7.441e+01	7.669e+01	8.297e+01	6.773e+01	7.549e+01	6.823e+01	7.659e+01	7.830e+01	7.393e+01	7.980e+01	7.136e+01	7.857e+01	7.910e+01	7.979e+01	6.871e+01	8.108e+01	6.668e+01	6.952e+01	7.600e+01
121545	9.538e+01	1.117e+02	1.043e+02	9.748e+01	9.593e+01	9.196e+01	9.533e+01	9.049e+01	8.177e+01	8.708e+01	8.780e+01	7.974e+01	7.677e+01	8.652e+01	7.592e+01	7.819e+01	7.450e+01	7.369e+01	8.116e+01	7.949e+01	6.931e+01	7.360e+01	7.237e+01	7.758e+01	6.605e+01	7.062e+01	7.554e+01	6.925e+01	7.771e+01	6.974e+01	7.245e+01	7.959e+01	7.548e+01	8.806e+01	8.270e+01	8.153e+01	8.401e+01	7.007e+01	8.182e+01	8.717e+01	8.269e+01	8.706e+01	8.636e+01	8.089e+01	6.732e+01	8.204e+01	6.778e+01	7.431e+01	7.121e+01
121546	7.667e+01	1.123e+02	9.381e+01	9.148e+01	8.365e+01	8.681e+01	8.541e+01	8.715e+01	8.424e+01	7.806e+01	7.623e+01	7.815e+01	7.804e+01	8.304e+01	7.925e+01	8.306e+01	8.502e+01	7.849e+01	8.957e+01	8.389e+01	7.426e+01	7.908e+01	7.843e+01	7.957e+01	6.274e+01	6.289e+01	7.755e+01	6.924e+01	7.158e+01	6.585e+01	7.662e+01	7.841e+01	8.328e+01	7.841e+01	8.046e+01	7.936e+01	6.851e+01	7.590e+01	7.200e+01	7.218e+01	7.770e+01	7.989e+01	7.641e+01	8.449e+01	7.476e+01	7.445e+01	7.328e+01	7.111e+01	7.718e+01
121547	4.974e+01	9.220e+01	9.570e+01	8.988e+01	8.183e+01	6.405e+01	8.574e+01	8.448e+01	8.166e+01	7.831e+01	8.316e+01	8.436e+01	7.854e+01	5.707e+01	5.928e+01	7.578e+01	7.902e+01	7.484e+01	7.711e+01	8.466e+01	7.458e+01	7.240e+01	7.040e+01	6.450e+01	6.649e+01	6.853e+01	7.483e+01	6.845e+01	7.223e+01	6.791e+01	7.695e+01	6.883e+01	7.807e+01	6.747e+01	7.851e+01	7.127e+01	7.108e+01	6.533e+01	6.581e+01	6.378e+01	6.959e+01	7.535e+01	7.158e+01	7.745e+01	7.244e+01	7.682e+01	6.675e+01	6.682e+01	7.043e+01
121548	8.501e+01	1.089e+02	1.052e+02	7.776e+01	8.984e+01	8.078e+01	8.926e+01	8.878e+01	8.588e+01	7.961e+01	8.430e+01	8.021e+01	7.157e+01	7.468e+01	7.344e+01	7.431e+01	7.709e+01	6.538e+01	7.797e+01	8.041e+01	6.932e+01	7.344e+01	6.974e+01	7.769e+01	7.427e+01	7.905e+01	7.626e+01	7.868e+01	6.334e+01	7.922e+01	8.054e+01	7.789e+01	7.850e+01	7.920e+01	8.476e+01	6.728e+01	8.161e+01	7.011e+01	6.770e+01	7.778e+01	8.540e+01	8.032e+01	7.394e+01	8.239e+01	8.204e+01	7.957e+01	6.160e+01	7.207e+01	7.711e+01
121549	9.528e+01	1.135e+02	9.960e+01	9.218e+01	9.069e+01	8.288e+01	9.020e+01	8.892e+01	8.279e+01	8.630e+01	7.695e+01	7.955e+01	8.434e+01	8.081e+01	7.631e+01	8.475e+01	7.963e+01	7.454e+01	8.444e+01	7.938e+01	7.842e+01	7.878e+01	7.542e+01	6.056e+01	7.777e+01	5.096e+01	7.634e+01	7.569e+01	7.672e+01	8.550e+01	8.229e+01	7.566e+01	8.058e+01	7.682e+01	8.263e+01	7.760e+01	7.922e+01	5.267e+01	7.083e+01	8.260e+01	6.393e+01	8.131e+01	8.322e+01	7.697e+01	8.086e+01	6.941e+01	7.132e+01	8.165e+01	7.351e+01
121550	7.667e+01	1.061e+02	1.074e+02	9.019e+01	8.806e+01	7.672e+01	8.946e+01	9.465e+01	9.825e+01	9.574e+01	9.238e+01	9.095e+01	8.717e+01	8.687e+01	8.887e+01	8.837e+01	6.407e+01	8.121e+01	8.920e+01	8.446e+01	8.726e+01	8.813e+01	7.994e+01	6.904e+01	7.498e+01	7.637e+01	6.879e+01	7.158e+01	7.643e+01	8.435e+01	8.159e+01	7.721e+01	8.641e+01	8.567e+01	8.653e+01	8.387e+01	8.165e+01	7.795e+01	7.724e+01	8.501e+01	8.864e+01	8.810e+01	8.779e+01	8.675e+01	8.637e+01	8.478e+01	8.321e+01	8.198e+01	8.161e+01
121551	6.915e+01	1.036e+02	1.028e+02	9.733e+01	8.540e+01	8.010e+01	9.397e+01	8.448e+01	8.943e+01	9.044e+01	8.908e+01	8.497e+01	7.605e+01	9.049e+01	8.443e+01	7.636e+01	8.446e+01	7.749e+01	7.907e+01	7.063e+01	8.320e+01	7.037e+01	7.344e+01	7.087e+01	5.863e+01	6.960e+01	7.223e+01	7.994e+01	7.789e+01	7.367e+01	8.204e+01	8.131e+01	7.949e+01	8.430e+01	8.389e+01	8.374e+01	7.639e+01	7.386e+01	7.663e+01	7.839e+01	8.543e+01	8.225e+01	8.559e+01	8.453e+01	8.083e+01	7.418e+01	6.515e+01	7.002e+01	7.686e+01
121552	9.282e+01	1.136e+02	8.796e+01	8.898e+01	8.682e+01	9.100e+01	9.133e+01	8.813e+01	8.406e+01	8.345e+01	7.516e+01	7.509e+01	7.548e+01	7.535e+01	7.473e+01	7.378e+01	7.265e+01	7.164e+01	8.273e+01	7.531e+01	6.785e+01	7.725e+01	8.188e+01	7.205e+01	7.127e+01	7.479e+01	7.372e+01	7.271e+01	5.907e+01	7.878e+01	7.384e+01	7.041e+01	7.576e+01	8.176e+01	7.862e+01	7.876e+01	7.054e+01	7.458e+01	7.134e+01	7.241e+01	7.325e+01	7.161e+01	7.305e+01	7.979e+01	7.299e+01	7.006e+01	7.388e+01	7.339e+01	7.480e+01
[truncated: 1,154 more rows]
[truncated: 2,157 more columns]

## Sheet: Figure 4b
Calculating the particle velocity values of xyz channels using psd - CHANNEL X
Author: Guosong Zhang, guosong.zhang@hi.no
Place: NKK, Bergen
[truncated: 1,211 more rows]
[truncated: 51 more columns]

## Sheet: Figure 4c
Calculating the particle velocity values of xyz channels using psd - CHANNEL Y.
[truncated: 1,213 more rows]
[truncated: 51 more columns]

[truncated: 6 more sheets: Figure 4 c-d, Figure 5a, Figure 5b, Figure 6a-b, Figure 6c(1), Figure 6c(2)]
